# Supplementary material for: Longitudinal changes in macular retinal layer thickness in pediatric populations: Myopic vs non-myopic eyes
Source: PLoS One. 2017 Jun 29;12(6):e0180462. doi: 10.1371/journal.pone.0180462 (PMC5491256; doi:10.1371/journal.pone.0180462)
Supplement: S1 Dataset — (XLSX) [file pone.0180462.s001.xlsx]

## Sheet: DEMOGRAPHICS
SUBJECT ID	AGE at Baseline Visit (Years)	Gender	Spherical Equivalent Refraction at Baseline Visit (D)	REFRACTIVE GROUP
S001	12.5478	MALE	0.375	NON-MYOPE
S002	12.7176	FEMALE	-0.75	MYOPE
S003	12.8928	FEMALE	0	NON-MYOPE
S004	13.5855	FEMALE	1	NON-MYOPE
S005	13.8018	FEMALE	0.5	NON-MYOPE
S006	11.6361	MALE	0.5	NON-MYOPE
S007	13.7717	FEMALE	-2.75	MYOPE
S009	11.5102	FEMALE	-1.25	MYOPE
S010	13.3802	FEMALE	0.5	NON-MYOPE
S011	11.2501	FEMALE	0	NON-MYOPE
S012	14.2015	FEMALE	0.375	NON-MYOPE
S013	11.1269	FEMALE	0.25	NON-MYOPE
S014	14.5848	FEMALE	0.375	NON-MYOPE
S016	13.7744	FEMALE	0.25	NON-MYOPE
S017	12.3726	FEMALE	0	NON-MYOPE
S019	11.6498	MALE	0.25	NON-MYOPE
S020	13.4158	MALE	0.25	NON-MYOPE
S021	13.2816	FEMALE	0.375	NON-MYOPE
S022	13.2268	MALE	0.5	NON-MYOPE
S023	11.6963	MALE	0.625	NON-MYOPE
S024	13.1255	MALE	0.75	NON-MYOPE
S025	11.4855	MALE	0.375	NON-MYOPE
S026	12.5369	MALE	0	NON-MYOPE
S027	12.8244	MALE	0.25	NON-MYOPE
S028	14.8449	MALE	0.5	NON-MYOPE
S029	11.3486	MALE	1	NON-MYOPE
S030	13.7361	FEMALE	0	NON-MYOPE
S031	13.5088	MALE	0.5	NON-MYOPE
S032	11.8771	FEMALE	0.75	NON-MYOPE
S033	11.8962	FEMALE	0.25	NON-MYOPE
S034	13.309	MALE	0.25	NON-MYOPE
S035	11.7894	MALE	0	NON-MYOPE
S036	13.2378	MALE	1	NON-MYOPE
S037	13.2405	FEMALE	0.875	NON-MYOPE
S038	14.1084	MALE	0.5	NON-MYOPE
S039	14.1084	MALE	-1	MYOPE
S040	13.9935	FEMALE	-1.25	MYOPE
S041	15.6061	MALE	0	NON-MYOPE
S042	12.5205	FEMALE	0.25	NON-MYOPE
S043	13.3802	FEMALE	0.75	NON-MYOPE
S044	13.3802	FEMALE	0.25	NON-MYOPE
S045	11.4335	MALE	0.5	NON-MYOPE
S046	11.595	MALE	-0.625	NON-MYOPE
S048	13.4486	MALE	0.25	NON-MYOPE
S049	13.6184	FEMALE	0.75	NON-MYOPE
S050	13.3939	FEMALE	0.25	NON-MYOPE
S051	15.1133	FEMALE	-4.75	MYOPE
S052	15.8306	FEMALE	0.25	NON-MYOPE
S053	14.7683	MALE	0	NON-MYOPE
S054	13.7772	FEMALE	-0.75	MYOPE
S055	13.7334	MALE	-1.75	MYOPE
S056	13.2652	MALE	-1.75	MYOPE
S057	13.5444	FEMALE	0.25	NON-MYOPE
S058	11.0283	MALE	0.25	NON-MYOPE
S059	14.9654	MALE	0.25	NON-MYOPE
S061	15.4884	FEMALE	-1.375	MYOPE
S062	15.5349	FEMALE	0	NON-MYOPE
S063	11.7675	MALE	-0.25	NON-MYOPE
S064	12.9175	FEMALE	0.25	NON-MYOPE
S065	13.4678	FEMALE	0.25	NON-MYOPE
S066	11.209	FEMALE	0.75	NON-MYOPE
S067	12.8353	FEMALE	0.5	NON-MYOPE
S068	11.3842	MALE	0.5	NON-MYOPE
S069	13.1283	MALE	0.5	NON-MYOPE
S070	12.9969	MALE	0.75	NON-MYOPE
S071	14.0482	FEMALE	0.25	NON-MYOPE
S072	15.6362	FEMALE	-0.25	NON-MYOPE
S073	13.4158	FEMALE	0.25	NON-MYOPE
S074	13.2761	FEMALE	0.5	NON-MYOPE
S075	15.398	FEMALE	-4.875	MYOPE
S076	14.9901	MALE	-1.5	MYOPE
S077	13.6375	FEMALE	-2.5	MYOPE
S078	14.4699	MALE	-2.25	MYOPE
S079	13.7525	MALE	0.25	NON-MYOPE
S080	11.3842	FEMALE	-0.75	MYOPE
S081	13.6704	MALE	-3.25	MYOPE
S082	10.8366	FEMALE	-0.75	MYOPE
S083	13.3802	FEMALE	-2.375	MYOPE
S084	14.6369	MALE	-8	MYOPE
S085	13.5417	MALE	-2.5	MYOPE
S086	14.7053	MALE	-2.5	MYOPE
S087	11.261	FEMALE	-3	MYOPE
S088	11.2473	MALE	-1	MYOPE
S089	11.4828	MALE	-3	MYOPE
S090	14.7957	FEMALE	-4.5	MYOPE
S091	13.9031	MALE	-3	MYOPE
S092	12.3452	FEMALE	-2	MYOPE
S093	11.0502	FEMALE	-2.75	MYOPE
S095	10.7162	MALE	-1.375	MYOPE
S096	12.6957	MALE	-3	MYOPE
S097	11.9236	MALE	-2	MYOPE
S098	12.8463	FEMALE	-1.875	MYOPE
S099	13.0434	FEMALE	-2.5	MYOPE
S100	10.979	FEMALE	-1.125	MYOPE
S101	10.7299	MALE	-1.75	MYOPE
S103	12.2193	FEMALE	-1.25	MYOPE
S104	15.7813	FEMALE	-2	MYOPE
S105	10.3931	MALE	-2.5	MYOPE
S106	14.4041	MALE	-3	MYOPE
S107	11.9674	MALE	-6.25	MYOPE
S108	11.9756	MALE	-1.5	MYOPE

## Sheet: TOTAL THICKNESS
TOTAL THICKNESS (µm)
	FOVEAL ZONE BASELINE								FOVEAL ZONE 6-MONTHS								FOVEAL ZONE 12-MONTHS								FOVEAL ZONE 18-MONTHS								PARAFOVEAL ZONE BASELINE								PARAFOVEAL ZONE 6-MONTHS								PARAFOVEAL ZONE 12-MONTHS
SUBJECT ID	SUPERIOR	SUPERIOR NASAL	NASAL	INFERIOR NASAL	INFERIOR	INFERIOR TEMPORAL	TEMPORAL	SUPERIOR TEMPORAL	SUPERIOR	SUPERIOR NASAL	NASAL	INFERIOR NASAL	INFERIOR	INFERIOR TEMPORAL	TEMPORAL	SUPERIOR TEMPORAL	SUPERIOR	SUPERIOR NASAL	NASAL	INFERIOR NASAL	INFERIOR	INFERIOR TEMPORAL	TEMPORAL	SUPERIOR TEMPORAL	SUPERIOR	SUPERIOR NASAL	NASAL	INFERIOR NASAL	INFERIOR	INFERIOR TEMPORAL	TEMPORAL	SUPERIOR TEMPORAL	SUPERIOR	SUPERIOR NASAL	NASAL	INFERIOR NASAL	INFERIOR	INFERIOR TEMPORAL	TEMPORAL	SUPERIOR TEMPORAL	SUPERIOR	SUPERIOR NASAL	NASAL	INFERIOR NASAL	INFERIOR	INFERIOR TEMPORAL	TEMPORAL	SUPERIOR TEMPORAL	SUPERIOR
S001	263.122	268.579	269.911	274.866	268.867	261.111	255.466	263.661	266.312	272.481	270.766	277.709	267.01	258.886	251.403	262.93	262.476	268.49	272.688	273.984	262.437	257.944	253.796	259.21	266.213	270.839	273.351	276.471	266.109	261.192	255.461	262.329	348.671	355.302	349.741	348.895	345.049	345.58	332.18	341.383	347.837	351.814	349.587	351.308	342.681	343.838	334.153	341.897	345.57
S002			292.274				291.938				306.117				302.396				302.879				299.307				299.639				291.321				364.885				344.795				375.473				348.611
S003	267.557	267.461	264.033	269.511	264.44	259.267	255.813	257.491																									375.506	371.574	366.248	372.537	369.881	362.693	344.541	358.39
S004	270.949	267.497	265.055	268.292	264.13	262.352	260.51	267.164	272.265	273.596	268.179	272.469	273.974	261.587	264.039	271.627	268.367	269.074	263.75	269.898	269.097	261.184	262.731	268.558	276.6	273.252	270.601	272.621	268.889	259.872	261.711	270.607	359.717	358.712	351.855	353.052	350.612	346.933	337.522	348.12	361.96	365.714	355.902	358.327	357.069	351.74	341.923	351.199	361.627
S005	286.556	291.453	289.494	292.813	289.656	281.398	275.638	278.492	289.93	299.248	297.718	298.407	294.275	287.089	275.936	283.236	292.947	293.744	291.993	295.072	294.474	285.239	279.19	281.225	293.742	296.867	298.541	304.94	293.418	287.424	280.758	288.165	353.628	354.864	355.096	354.343	349.71	345.863	334.95	343.998	359.825	362.777	360.748	357.377	352.839	347.721	337.566	348.906	359.078
S006	292.504	294.514	291.611	293.456	284.358	273.781	262.6	286.768	295.335	298.892	298.586	297.056	289.505	278.782	274.061	287.945	296.442	300.044	304.07	298.119	283.463	277.685	274.633	285.2	296.457	303.045	297.052	298.984	281.921	279.395	277.281	285.646	367.962	374.063	375.844	366.435	358.514	360.434	345.083	361.101	373.922	376.893	377.718	371.639	362.913	365.594	355.379	365.583	370.193
S007	277.726	277.985	278.077	278.52	272.683	271.982	266.71	275.684	288.307	287.71	285.399	287.986	279.39	277.804	275.691	282.204	279.339	279.794	279.153	282.421	275.293	271.693	269.314	276.115	279.7	276.898	276.575	279.961	273.635	268.683	265.074	275.959	335.152	337.89	331.691	326.467	316.987	315.905	312.187	326.197	337.751	342.804	339.446	331.876	324.888	323.06	318.34	329.735	335.516
S009	284.098	278.884	282.104	288.621	292.773	286.894	277.248	281.939	285.928	278.986	283.169	288.368	285.663	283.36	278.55	280.424																	366.866	356.379	352.838	361.703	364.689	353.599	338.355	353.672	366.584	355.199	349.066	360.07	360.217	350.806	335.376	353.205
S010	268.49	275.302	276.763	282.279	286.669	282.133	275.318	267.202	275.168	274.419	278.861	282.253	284.338	278.664	271.6	267.698	271.76	274.355	277.395	284.07	281.201	278.825	271.133	269.921	269.114	273.743	275.274	281.386	285.151	277.296	271.588	270.196	353.057	351.725	354.91	353.655	355.326	347.727	337.64	345.061	355.884	350.353	351.977	352.203	353.011	342.759	332.635	342.466	352.637
S011	259.053	262.981	265.03	265.742	266.173	262.516	258.311	262.393	264.785	267.43	268.534	268.478	265.109	263.096	259.629	266.037	268.275	266.676	271.216	269.537	270.822	264.016	263.838	267.403	267.608	265.946	271.794	272.182	270.774	263.881	259.393	264.751	349.035	350.14	351.257	348.245	342.82	338.558	332.709	339.121	348.336	349.682	352.032	349.145	344.684	338.977	332.224	341.809	353.818
S012	241.583	241.291	241.998	244.578	241.38	239.66	232.871	245.83	249.484	244.911	242.308	247.157	257.09	245.524	247.056	250.96	249.405	244.458	248.965	248.685	247.139	244.867	240.628	250.241	250.096	243.843	244.862	246.301	242.434	240.234	240.477	247.59	345.845	349.421	351.656	349.321	347.752	344.343	336.696	339.118	349.39	353.558	355.469	352.467	353.47	345.821	340.055	344.583	348.166
S013	253.865	246.015	247.651	246.648	255.512	244.6	229.207	249.425	249.565	251.289	247.715	258.045	253.253	241.706	232.803	244.528	260.191	264.014	264.483	268.899	264.836	257.96	243.659	251.749	247.813	250.556	245.672	253.131	251.065	244.418	236.484	243.675	371.219	366.115	361.089	361.773	362.633	358.708	341.232	358.76	367.648	367.087	360.304	362.254	359.375	350.693	339.535	357.446	353.508
S014	254.879	263.38	265.197	271.442	261.132	254.501	243.249	248.975	260.455	265.181	262.482	269.447	263.317	258.659	249.106	248.983	257.794	264.874	264.492	268.026	263.208	257.493	246.059	252.602	259.746	265.559	259.037	265.554	265.231	255.882	245.026	249.034	351.445	359.1	360.869	359.642	355.579	352.273	340.484	345.906	356.645	358.798	359.586	361.096	355.328	353.364	344.253	344.051	353.2
S016			286.455				269.883				287.625				281.212				284.156				276.732				281.601				278.92				379.366				359.727				381.529				362.78
S017	275.196	272.313	271.213	272.817	274.726	275.515	270.146	274.809	277.445	275.548	272.807	275.484	279.101	275.72	270.4	276.913	280.216	277.31	274.544	276.814	280.22	277.631	274.387	276.189	278.522	274.713	269.329	277.867	270.911	274.59	271.098	274.315	351.694	351.611	346.621	347.161	348.078	344.622	327.906	339.881	349.737	351.247	346.454	348.835	346.204	343.288	330.74	342.899	354.632
S019	267.761	270.055	267.968	266.911	263.974	259.191	251.149	261.727	269.147	277.719	276.038	275.344	271.999	262.498	258.644	270.105	270.984	272.713	279.361	272.55	268.562	261.001	254.965	263.104	270.167	274.445	278.539	277.084	267.927	263.962	266.078	269.324	372.291	372.396	370.603	371.012	369.54	362.792	347.249	361.131	376.958	376.61	375.711	373.605	371.536	363.8	353.404	364.112	375.774
S020	297.484	300.509	299.265	301.584	298.602	299.148	292.546	289.674	306.838	306.69	307.847	306.103	305.315	295.854	291.939	294.317	304.148	304.583	300.697	308.053	307.446	298.826	289.261	292.567	298.307	299.895	301.324	297.844	301.7	296.83	286.105	291.328	390.302	387.126	388.175	383.255	377.279	373.303	358.334	372.74	393.948	390.263	389.166	383.075	381.955	373.119	359.706	374.351	391.851
S021	240.126	235.426	234.483	236.049	235.796	230.747	229.356	236.152	244.35	240.037	235.468	241.345	239.734	237.534	233.933	240.192	243.97	239.523	234.576	236.854	239.006	233.62	236.474	241.673	234.798	236.521	228.098	233.6	232.686	228.453	227.923	234.446	360.36	350.421	342.53	349.007	355.438	347.185	324.928	344.564	363.863	355.073	346.815	350.746	356.411	351.786	330.632	346.649	363.24
S022	264.078	264.814	262.44	262.475	265.72	260.818	257.261	262.769	266.686	268.121	261.537	266.523	270.518	262.776	256.701	264.357	275.363	270.342	264.097	266.635	268.864	265.552	259.375	267.937	270.629	269.216	262.977	266.455	269.189	265.034	260.96	262.055	356.144	350.389	343.476	348.638	346.967	346.997	333.177	345.735	359.901	352.287	346.623	349.576	350.854	349.543	332.944	346.871	362.331
S023	254.178	255.987	256.345	253.636	252.347	250.226	243.332	252.749	260.177	256.772	259.741	262.351	252.975	248.927	248.449	255.1	255.231	254.948	257.315	255.01	253.694	246.277	242.841	251.768	253.36	255.669	258.135	258.926	255.883	249.21	243.866	251.932	362.644	362.146	350.197	351.612	350.464	343.905	330.343	350.737	362.276	355.89	351.182	353.364	352.539	339.526	330.261	351.116	362.16
S024	310.777	305.13	301.891	307.407	307.187	305.464	302.043	311.613	317.82	310.477	310.438	310.777	308.329	302.863	301.122	311.839	313.831	306.333	307.093	309.106	305.63	307.37	301.287	309.03	309.953	308.556	307.526	312.06	310.543	308.716	304.986	312.085	383.496	383.038	377.899	380.385	375.177	373.317	363.218	376.274	385.782	384.292	382.532	380.892	375.292	376.149	367.387	377.143	384.513
S025	288.256	288.742	286.967	287.528	284.946	287.071	290.39	290.638	296.47	289.029	288.394	290.729	291.326	284.643	291.849	292.821	297.807	287.639	285.197	288.875	290.4	285.884	288.573	290.053	299.57	289.78	290.816	295.359	294.152	290.315	291.097	291.097	357.134	359.203	362.073	357.859	354.817	352.051	343.891	354.286	359.442	358.761	362.039	357.251	356.612	351.468	343.89	352.724	359.26
S026	264.099	269.241	268.719	273.506	266.088	248.703	237.949	260.867	270.481	270.244	269.762	279.38	268.126	247.514	239.951	256.219	268.175	264.392	269.382	277.876	263.007	249.211	242.769	259.988	273.235	269.927	267.46	280.566	269.73	247.573	245.519	259.634	353.349	357.772	360.735	356.979	342.306	341.964	333.735	339.586	356.24	357.908	359.081	355.361	344.831	340.196	334.767	345.959	353.535
S027	245.918	245.917	251.162	255.347	248.862	246.861	242.192	247.632	247.482	249.276	250.857	255.286	250.21	245.668	243.017	246.708	256.365	252.666	260.118	257.018	253.454	249.348	240.379	248.711	249.802	250.171	255.888	257.355	248.634	246.87	239.228	247.907	346.592	351.874	351.603	350.279	346.922	347.841	339.691	346.171	355.165	357.475	355.194	352.462	350.719	351.767	345.187	348.543	357.625
S028	289.067	293.771	286.943	294.731	285.196	282.881	281.592	290.933	294.031	294.677	292.345	293.047	285.86	280.463	273.907	290.246	301.677	295.221	286.159	291.139	283.314	279.866	277.159	291.273	300.577	294.727	288.144	291.259	286.039	279.015	273.608	290.966	376.57	383.992	385.901	382.436	369.479	369.572	364.214	367.795	381.549	386.232	388.916	382.192	374.016	372.769	363.077	369.296	377.54
S029	290.951	295.793	307.591	301.42	290.631	287.471	289.814	296.406	293.946	299.786	302.291	308.559	295.509	288.474	293.556	297.06	298.05	298.654	293.808	303.402	296.625	287.403	281.954	294.832	297.569	297.6	299.711	306.037	297.503	288.664	285.478	297.963	374.56	379.313	379.694	375.215	366.024	364	352.854	365.779	378.89	381.748	378.602	374.31	370.766	365.959	354.878	366.811	377.632
S030	283.775	278.768	277.056	285.443	293.083	286.788	275.661	281.815	283.615	279.47	277.945	285.766	290.174	289.027	283.034	281.796	283.98	283.008	277.281	288.077	293.119	286.165	279.478	281.302	282.013	280.024	278.787	284.092	286.868	287.483	274.497	282.381	362.697	360.096	355.513	357.109	364.517	357.53	337.575	351.677	362.476	358.635	357.759	357.446	363.862	357.873	340.838	351.1	359.831
S031	251.142	257.858	257.164	262.19	251.7	241.251	235.205	243.156	256.88	258.995	258.456	260.557	249.908	240.035	228.704	241.972	253.177	260.132	256.589	258.233	250.175	239.215	226.137	243.073	252.313	253.328	254.755	258.286	251.554	245.099	231.044	240.527	370.529	371.041	367.256	371.346	370.348	365.427	351.871	362.79	370.28	368.879	367.036	369.378	365.941	362.371	349.834	359.428	371.147
S032	252.977	246.857	246.903	252.504	251.08	239.23	229.686	244.087	255.462	251.595	253.208	254.284	252.544	241.688	234.765	246.529	252.294	251.59	253.618	251.922	249.028	240.53	232.135	245.94	250.489	250.594	249.294	254.505	250.462	239.847	231.982	246.033	368.372	353.293	345.438	353.426	354.434	345.299	331.246	355.335	370.547	357.547	353.982	355.939	352.655	347.03	337.235	358.375	368.602
S033	279.323	279.443	282.36	281.111	281.591	277.681	272.156	276.031	281.656	280.124	286.662	285.249	282.891	280.969	269.021	275.031	284.718	283.97	281.631	286.055	286.776	281.783	273.209	282.639	280.763	278.542	280.616	282.907	279.535	277.581	269.782	277.178	347.094	348.549	355.649	353.478	345.424	340.22	336.857	347.258	349.462	351.959	363.3	356.808	347.026	345.086	343.111	350.117	351.58
S034	290.928	290.9	291.349	288.663	293.175	295.161	288.151	287.592	297.68	295.885	292.59	294.295	293.539	297.551	284.94	287.63	296.692	293.906	293.696	297.998	299.077	296.36	290.329	292.019	295.525	291.344	292.581	296.686	297.866	296.652	288.943	288.602	372.304	378.028	375.394	377.75	373.736	369.591	360.126	362.705	376.277	380.066	376.674	378.241	375.586	371.204	361.157	366.959	378.169
S035	265.427	262.615	263.686	274.078	280.089	276.718	269.939	271.206	274.601	265.846	268.823	280.054	284.144	280.889	269.923	272.539	273.529	273.185	272.832	281.92	281.037	278.968	274.245	272.293	275.019	273.082	269.08	275.174	276.461	269.291	267.55	270.672	366.356	365.151	359.497	363.392	365.645	364.327	349.485	360.352	374.18	371.635	365.373	370.372	370.797	366.926	354.108	367.196	373.663
S036	250.157	260.266	266.638	270.678	257.163	251.847	242.84	246.036	255.577	263.79	270.206	272.661	261.041	251.588	239.919	245.595	257.508	264.571	267.656	274.241	260.283	252.273	241.474	249.103	259.534	265.03	263.728	274.096	262.03	251.241	242.675	245.724	372.607	372.797	370.157	365.831	358.059	359.146	345.795	358.068	372.144	373.34	371.534	366.86	359.382	357.436	347.022	356.837	374.351
S037	237.825	237.778	246.005	241.466	235.753	235.183	236.41	238.024	236.964	237.541	248.831	247.829	237.019	235.074	230.196	240.417	244.286	241.989	248.064	250.261	240.256	235.952	236.116	242.134	239.198	239.462	244.54	250.897	240.296	237.52	237.542	239.527	338.928	334.447	342.441	339.242	333.57	339.706	328.137	331.225	334.864	331.835	339.147	338.63	331.504	337.156	325.997	331.591	342.235
S038	262.747	256.998	252.061	259.286	254.85	250.884	246.524	258.959	258.29	257.215	256.479	257.075	253.329	253.111	246.641	258.131	264.816	258.572	254.442	260.357	258.071	252.684	250.661	259.011	260.954	261.162	258.394	258.398	258.516	252.385	252.023	262.41	359.885	353.682	340.35	352.865	351.22	347.912	328.436	350.16	356.935	352.712	341.439	349.302	347.151	348.201	326.15	349.578	360.122
S039	261.24	256.981	251.778	256.192	258.515	260.675	255.933	255.983	259.633	257.654	251.592	253.897	259.462	260.138	249.404	252.897	264.666	262.203	256.458	258.244	265.594	262.918	252.373	257.233	267.309	264.249	256.97	260.639	262.948	265.92	254.817	259.307	359.52	353.188	343.568	350.427	349.325	346.629	330.956	344.326	355.855	352.046	343.25	350.172	349.012	346.252	329.541	342.764	362.935
S040	243.748	244.178	245.144	245.192	246.778	238.152	228.36	237.139	244.88	245.396	247.181	246.878	245.714	242.159	237.4	240.109	247.308	245.315	252.121	245.728	245.835	245.381	234.766	241.254	244.736	249.285	246.475	245.841	239.353	237.941	231.89	237.874	340.921	338.126	334.026	330.701	333.511	323.984	312.932	327.506	342.53	340.008	334.936	334.029	335.361	327.491	318.818	329.708	344.095
S041	276.657	269.629	268.368	283.827	278.736	265.387	263.557	275.553	276.304	269.686	273.336	281.346	273.539	265.359	270.961	279.254	275.716	271.406	273.422	279.15	276.225	265.849	266.095	274.121	274.489	268.107	272.096	278.669	270.485	264.714	264.806	274.754	351.059	349.727	348.066	346.131	339.854	330.812	329.51	347.234	353.808	352.327	353.047	347.463	339.049	330.76	331.41	348.278	351.713
S042	269.557	265.194	259.71	263.357	271.082	269.488	262.986	267.12	266.679	259.207	252.587	262.425	268.543	260.642	257.342	263.061	270.918	265.085	261.958	265.102	268.182	270.46	264.087	264.873	269.607	266.299	258.314	263.655	272.198	267.072	260.886	262.895	361.474	355.647	359.211	353.201	348.214	349.668	340.741	349.889	360.672	356.264	353.519	354.578	347.861	344.45	333.777	351.257	362.51
S043	253.246	251.072	247.723	253.459	252.463	248.816	241.593	247.18	256.467	254.297	253.732	256.953	254.192	249.168	244.259	253.361	252.42	250.916	249.101	253.515	250.277	244.01	239.483	247.851	249.568	249.492	250.139	252.338	251.882	243.358	238.825	247.557	346.748	337.911	331.108	337.375	340.102	341.575	327.414	334.869	349.846	342.232	335.315	341.536	344.178	342.904	327.888	339.953	344.573
S044	262.744	257.425	250.323	259.312	259.591	253.121	248.352	253.603	267.202	258.217	260.672	265.618	264.687	259.448	247.021	257.78	262.689	255.724	252.326	257.584	259.043	253.393	243.694	255.513	255.846	254.735	253.334	260.5	254.517	248.843	242.387	254.047	345.813	337.651	334.345	341.86	343.31	330.445	316.554	340.548	352.373	342.473	340.565	343.926	346.845	336.628	324.147	343.803	350.046
S045	262.769	260.663	252.041	258.264	255.377	251.196	250.19	262.835	262.193	261.452	256.902	255.082	255.031	252.372	249.217	263.159	266.134	262.686	254.653	255.149	256.133	254.325	250.754	261.788	260.866	254.805	248.499	252.575	253.716	249.106	246.601	254.314	346.964	342.462	333.623	336.58	337.317	334.787	320.614	339.416	348.856	345.684	339.432	338.814	342.867	337.038	321.693	339.963	352.484
S046	267.169	272.995	270.829	272.649	272.493	268.903	261.043	266.677	269.615	269.464	269.434	269.8	271.765	266.616	262.397	265.243	275.143	277.683	277.175	276.228	277.374	268.875	264.739	268.261	273.49	273.451	274.548	274.455	275.44	267.531	258.14	268.853	354.474	355.2	352.218	355.38	354.104	348.03	333.737	347.972	353.541	351.967	350.006	350.958	351.343	345.571	334.213	344.084	356.355
S048	284.732	279.03	284.419	299.025	287.39	278.239	261.837	279.947	287.962	280.554	283.681	292.336	280.464	282.663	274.108	279.29	281.734	284.241	291.573	297.067	286.263	278.706	268.393	277.056	282.831	281.755	287.014	297.271	288.705	283.004	273.876	280.925	374.137	373.058	370.802	374.941	375.094	369.182	358.467	362.675	378.319	374.857	376.216	375.436	374.839	370.065	360.646	362.081	374.305
S049	267.049	266.347	266.915	266.318	263.803	259.169	254.068	262.339	265.263	267.669	264.497	263.609	260.849	254.39	250.238	258.346	262.433	264.595	265.934	269.596	263.671	258.484	251.944	260.193	263.117	267.459	266.805	266.38	265.081	255.868	252.105	262.429	353.099	352.678	349.491	349.364	352.147	340.637	323.618	340.171	350.329	350.233	344.131	348.763	348.383	339.078	324.955	336.173	351.127
S050	259.972	255.305	247.54	261.164	259.343	251.881	242.211	250.264	259.763	257.766	254.835	265.417	264.334	254.787	246.508	258.119	260.716	258.046	253.136	265.116	263.148	254.648	241.828	252.418	259.017	257.555	253.544	261.869	260.856	255.001	243.45	254.036	365.545	361.094	349.916	354.702	350.54	345.89	328.658	349.862	362.608	357.804	350.128	355.686	351.586	344.239	329.945	349.069	364.399
S051	244.693	243.73	240.205	248.412	245.026	238.991	219.088	231.959	242.597	244.993	239.142	245.817	239.057	233.311	225.214	232.056	243.481	242.296	234.885	238.479	243.296	230.16	218.435	227.96	245.089	246.208	244.287	239.471	240.224	231.35	221.785	231.28	345.44	348.421	349.088	349.663	344.546	339.8	322.625	332.372	346.782	350.831	348.175	349.869	342.52	339.132	324.048	334.303	343.968
S052	267.886	266.653	261.01	264.904	263.54	259.192	254.571	262.864	266.127	264.666	266.24	263.542	260.183	256.568	250.629	262.022	266.022	270.753	264.563	263.352	260.773	253.628	251.813	261.333	263.639	263.254	264.608	263.942	258.106	258.311	254.827	258.09	353.074	352.274	353.637	353.337	349.58	345.096	329.572	343.617	353.332	352.852	355.489	353.527	348.228	342.013	329.508	342.378	348.823
S053	281.46	279.103	277.005	285.099	286.965	277.046	270.219	278.901	285.586	282.459	287.472	290.794	295.218	280.71	269.893	279.28	282.612	286.457	281.636	288.915	283.672	272.042	264.883	276.826	283.987	284.026	282.706	294.482	285.94	276.121	265.222	274.567	387.007	385.526	385.13	383.515	390.762	381.625	369.102	376.907	387.391	385.373	386.118	384.864	390.167	379.741	369.055	378.288	387.009
S054	293.623	299.049	297.6	299.777	298.536	290.74	294.181	290.874	296.228	295.835	296.071	296.385	295.778	292.019	289.651	294.526	300.471	297.885	299.62	300.829	292.01	291.719	290.542	295.333	296.982	299.038	299.827	300.892	292.051	290.063	288.015	293.371	357.408	364.152	367.842	361.26	348.937	343.797	344.096	350.376	361.774	363.563	363.589	357.532	350.714	344.592	341.454	350.584	360.646
S055	292.457	292.269	296.142	299.761	302.11	301.083	294.194	293.764	293.672	295.558	297.905	303.052	304.416	305.021	294.17	296.845																	363.926	362.475	362.648	362.447	357.65	351.416	337.346	348.954	363.949	365.542	364.932	365.732	358.556	355.534	338.46	353.003
S056			267.881				262.291				270.286				271.23				269.431				269.484				262.187				260.518				360.831				334.417				368.247				346.53
S057	273.247	276.465	272.64	269.604	267.739	262.006	262.655	271.458	275.138	277.608	272.283	268.552	264.648	260.273	259.604	270.063	274.298	276.805	269.381	271.009	267.435	261.881	261.356	272.344	272.966	275.758	270.643	270.187	267.152	261.25	258.418	270.607	345.528	349.602	349.353	348.92	340.337	333.428	323.239	341.328	352.189	350.519	349.894	346.824	342.333	334.74	324.193	341.292	350.616
S058	295.826	295.769	291.528	298.258	289.944	288.502	286.747	297.87	297.9	297.671	297.025	297.601	294.553	290.271	294.566	297.16	298.839	296.838	292.706	297.769	293.289	290.81	289.363	295.91	299.401	296.699	293.306	301.154	297.574	291.719	287.248	296.918	348.526	350.287	350.38	347.696	338.837	340.979	328.204	341.204	349.588	352.556	353.437	349.614	345.499	340.752	336.627	343.493	349.058
S059	270.111	275.706	277.824	276.979	268.087	259.054	255.686	260.437	268.305	268.336	275.683	274.163	263.94	260.422	253.997	259.732	268.14	269.047	281.292	273.719	265.568	262.184	252.477	261.334	270.875	270.515	277.422	277.609	267.027	264.471	256.971	261.045	377.436	375.121	376.248	375.343	374.323	368.701	355.12	367.825	376.553	372.251	372.53	373.696	370.823	365.782	351.126	365.767	377.242
S061	254.221	249.14	246.609	260.167	265.059	250.522	240.509	249.804																									363.181	358.265	357.106	359.232	358.282	352.946	342.103	351.92
S062	251.879	255.246	247.546	255.471	255.778	257.079	251.512	251.507	251.445	251.558	243.89	251.084	257.234	252.976	243.205	248.374	255.046	254.352	248.934	253.431	258.721	257.53	247.49	250.355	255.208	253.276	252.756	256.308	255.483	255.397	249.222	250.204	374.69	370.331	361.195	364.317	364.609	366.37	354.777	362.081	371.858	366.228	356.098	360.52	365.91	363.882	350.991	359.129	373.809
S063	291.233	294.581	300.898	306.456	295.964	292.706	292.206	296.111	298.522	296.975	305.174	305.767	298.328	299.824	297.209	301.717	297.617	299.957	307.688	308.524	293.24	297.464	301.889	296.739	293.26	300.392	307.597	307.238	295.586	298.842	297.278	298.116	368.935	370.574	374.787	371.25	365.623	355.74	345.459	361.932	377.7	374.021	378.823	374.511	370.163	358.328	350.087	364.755	373.154
S064	274.605	275.043	271.861	276.953	278.032	272.716	266.391	274.601	274.693	273.918	270.976	273.259	276.462	273.213	267.699	272.88	278.382	274.963	276.006	275.393	279.181	273.826	267.939	277.335	277.969	274.493	276.066	278.022	278.524	274.064	274.147	276.081	364.277	358.581	353.539	356.362	356.606	352.816	340.116	357.352	361.857	358.379	353.765	354.72	354.504	350.297	339.269	355.362	368.436
S065	266.407	262.996	262.474	266.151	275.917	271.665	262.314	269.478	267.249	260.558	255.942	265.182	271.53	266.114	261.176	265.869	270.369	261.758	258.103	267.408	271.373	268.142	261.798	265.489	268.919	256.315	259.952	267.86	271.038	269.887	262.028	265.737	360.958	356.766	351.671	355.677	356.249	342.341	325.328	351.538	361.332	352.28	345.612	354.484	352.397	337.403	325.883	349.764	362.43
S066	283.847	277.525	280.203	281.437	276.662	277.487	278.394	284.441	282.122	281.11	280.259	286.344	279.904	275.583	280.036	286.261	286.478	286.327	283.348	290.725	284.358	278.632	280.647	288.137	282.638	283.315	284.028	292.721	281.864	275.396	279.176	287.511	361.418	361.046	362.678	363.14	357.521	354.565	347.264	355.226	362.03	363.988	366.99	366.158	359.995	355.714	351.341	358.681	369.308
S067	271.521	263.062	257.139	261.58	264.779	256.791	246.742	262.264	269.581	264.373	258.335	261.547	263.401	256.806	249.85	258.343	266.177	261.216	261.068	260.836	264.401	253.397	244.229	258.937	266.86	263.72	260.682	259.945	264.633	252.991	250.104	261.131	361.291	349.435	342.65	348.824	354.62	342.592	325.908	350.026	360.289	351.322	342.251	347.209	346.031	344.412	329.303	344.456	357.914
S068	260.749	263.216	259.18	271.687	260.798	250.345	239.032	252.878	264.119	265.248	253.417	265.664	262.432	252.342	246.829	256.666	263.314	269.465	256.891	264.944	263.698	247.416	239.857	251.208	259.049	260.143	259.631	260.79	260.544	247.831	234.494	249.082	339.493	344.268	340.64	342.154	337.362	342.543	330.707	339.739	341.251	340.712	334.243	337.4	336.224	337.25	331.654	340.046	341.311
S069	255.741	251.595	249.342	252.244	247.613	241.759	243.299	251.904	256.684	251.24	248.462	252.883	250.995	242.13	243.907	252.918	257.007	253.681	248.759	251.208	248.747	241.583	241.464	251.123	249.281	253.865	248.958	247.546	250.238	238.985	240.175	249.902	354.672	350.746	350.709	351.57	345.947	340.499	329.598	342.873	357.263	352.445	351.241	352.725	349.615	343.581	328.646	345.662	356.247
S070	284.466	286.416	298.92	299.153	290.301	286.041	293.32	289.815	287.079	287.23	289.46	296.769	293.027	289.661	288.881	287.917	282.18	287.102	288.925	292.478	288.697	288.462	282.556	285.213	287.288	289.674	293.863	301.137	290.542	286.965	283.451	291.697	365.195	370.574	379.952	369.224	367.647	360.414	352.909	359.152	366.756	369.238	372.746	369.256	368.626	364.516	349.104	355.233	365.904
S071	265.549	263.482	259.711	263.205	262.261	257.912	257.325	261.008	267.543	265.708	269.41	270.065	269.045	265.322	261.39	268.509	271.656	272.626	267.955	271.762	269.989	263.78	264.789	268.05	270.306	268.991	267.185	274.73	268.419	263.001	262.835	266.939	353.912	350.664	347.469	344.513	344.376	340.732	334.967	344.644	356.903	355.174	354.184	351.912	349.041	345.444	337.305	350.469	361.684
S072	283.001	286.023	281.52	281.452	282.02	279.606	278.966	280.685	282.627	284.565	279.489	284.662	280.202	278.918	275.168	276.473	281.029	282.528	282.668	281.923	278.411	276.241	277.378	278.932	282.952	284.779	282.548	284.638	278.304	276.294	273.967	280.863	340	344.344	345.271	341.877	336.643	336.444	328.881	333.157	339.691	342.693	344.135	343.569	340.135	335.232	326.33	334.528	337.598
S073	272.484	270.735	273.034	268.77	277.016	274.315	279.442	274.727	272.993	269.027	267.882	269.296	275.543	274.149	274.409	275.324	278.469	273.501	271.997	267.495	272.182	273.033	273.16	277.133	272.154	272.573	268.028	267.959	273.073	271.62	269.462	274.465	353.694	351.604	348.198	352.33	353.329	347.479	333.889	340.754	352.104	352.196	348.84	352.748	352.879	345.275	331.48	341.063	355.983
S074	289.07	288.66	282.511	287.239	288.315	283.344	274.197	283.612	285.255	285.995	284.298	285.646	285.924	281.075	274.788	285.39	283.201	286.615	284.981	287.271	285.931	280.631	270.039	278.672	285.719	290.543	290.164	289.036	291.202	285.648	273.315	281.03	376.75	377.53	375.648	379.249	373.272	364.763	348.663	362.994	375.697	376.712	377.184	379.26	369.838	366.664	354.097	364.393	373.98
S075	270.297	269.873	268.836	271.683	277.959	269.379	268.285	269.6	270.635	269.911	269.282	269.966	274.476	268.99	265.668	263.436	275.728	272.027	266.85	270.111	272.104	271.083	269.643	267.142	270.999	268.496	267.001	270.688	268.447	270.646	260.661	263.74	369.029	368.559	362.346	366.071	367.959	361.726	349.391	355.635	368.682	366.567	360.65	363.24	367.45	361.463	351.854	352.922	370.31
S076	256.567	254.365	252.417	262.596	257.67	257.052	257.241	262.894	261.315	256.581	250.527	263.02	261.659	256.366	253.557	263.805	260.765	258.575	254.714	262.767	260.605	258.204	254.123	262.176	264.159	257.344	253.445	268.39	264.666	260.868	259.271	264.353	360.357	351.515	344.993	353.425	357.685	352.919	346.732	352.049	362.768	351.822	343.373	353.138	357.98	352.663	343.668	355.009	361.52
S077	278.713	286.37	272.577	276.131	271.496	261.497	267.26	271.302	277.694	281.482	273.112	278.964	274.709	261.213	263.796	274.911	281.171	281.002	277.209	279.234	275.54	264.537	263.91	274.13	284.396	282.794	279.076	280.787	275.913	264.933	258.069	270.816	339.259	347.516	333.533	331.239	319.012	324.282	323.078	326.959	339.222	338.506	337.155	330.609	323.169	322.172	322.264	330.066	339.634
S078	264.477	269.005	260.933	263.462	262.749	251.62	245.667	257.831	263.281	268.504	263.229	264.322	262.65	251.135	243.315	259.998	267.964	269.145	268.011	268.22	260.147	248.8	249.557	260.277	262.213	268.892	264.132	268.676	261.992	249.451	245.459	261.224	370.952	373.167	371.51	368.711	364.984	357.631	346.037	358.088	371.815	373.203	368.664	368.541	366.85	359.944	343.105	356.538	372.758
S079			258.813				236.942				259.671				244.628				262.867				240.369				258.27				234.763				352.308				328.399				352.039				324.863
S080	268.044	265.865	268.64	273.28	257.005	252.107	249.612	264.498	268.148	267.285	269.318	271.856	259.017	250.424	250.066	262.183	266.626	269.284	273.879	271.939	256.547	249.351	246.872	258.928	266.43	268.925	270.458	270.51	259.696	252.546	249.746	264.081	359.097	347.903	342.73	348.796	347.981	344.197	329.792	345.567	358.982	346.665	344.467	347.491	347.408	342.388	330.72	345.052	359.438
S081	256.939	255.838	253.601	254.904	258.837	257.711	242.333	251.238	254.142	254.102	253.349	255.109	259.683	254.131	243.931	251.841	250.306	253.923	253.425	254.836	255.115	252.396	247.326	248.806	252.292	250.843	254.076	255.601	255.5	250.526	244.488	247.298	336.104	330.148	331.434	338.003	341.242	333.132	315.146	326.247	335.944	330.288	327.731	336.967	346.454	334.987	319.9	327.639	335.239
S082	254.869	253.997	245.835	254.585	256.325	238.917	236.961	250.502	250.421	249.401	244.268	253.428	254.24	241.178	236.501	249.605	253.226	254.535	248.157	255.595	253.004	239.896	234.667	250.171	256.668	254.36	248.811	256.496	259.322	241.499	244.097	252.644	373.503	364.84	360.743	369.388	375.888	368.385	350.836	365.724	370.089	361.505	359.19	368.792	372.775	367.419	347.313	366.53	371.913
S083	255.416	255.763	249.956	253.308	243.273	234.653	236.04	253.029	256.81	255.895	253.721	252.628	248.651	235.03	237.43	256.108	261.124	258.65	253.365	251.093	244.13	232.544	233.911	253.217	259.344	256.761	255.299	253.937	247.888	234.998	235.804	252.575	344.387	340.389	331.269	333.697	329.818	319.68	313.001	335.072	341.104	336.612	330.706	331.86	330.739	317.419	308.716	332.844	339.699
S084	265.727	271.756	268.035	273.151	260.703	260.981	256.041	266.862	267.831	264.924	260.006	267.129	258.502	257.149	259.196	266.974	266.428	268.621	272.176	269.796	265.093	262.998	254.962	261.226	259.281	265.273	264.703	266.793	266.042	256.326	258.331	263.953	359.541	362.743	360.145	356.789	344.564	344.225	339.648	350.715	359.865	359.172	355.43	354.765	346.338	343.67	338.46	348.649	356.297
S085	259.252	259.865	259.465	258.805	258.011	254.801	249.296	254.443	257.996	258.983	251.851	259.843	259.523	254.137	250.124	256.821	260.517	256.116	257.352	258.669	254.246	252.729	247.95	253.981	264.256	256.885	256.22	261.301	249.791	251.195	245.855	250.125	348.048	350.622	353.56	357.031	352.915	352.244	338.705	340.277	348.909	349.237	351.686	355.456	354.524	350.116	334.213	339.338	351.617
S086	271.216	276.162	276.202	280.687	277.297	272.704	268.293	270.529	273.795	277.353	265.47	273.927	275.574	272.961	262.791	268.192	276.358	279.649	275.676	275.186	277.862	274.376	263.917	269.815	273.938	275.283	274.71	275.573	278.788	270.319	263.383	265.038	372.773	372.613	366.331	364.904	362.092	364.239	352.615	360.632	372.528	371.051	363.748	367.4	365.97	365.284	349.779	360.064	373.421
S087	255.33	261.07	254.812	255.798	251.208	242.107	237.48	251.286	263.23	261.501	256.561	260.147	258.236	245.922	246.541	259.151	265.214	266.385	262.102	263.485	257.972	251.938	248.014	260.753	256.456	262.188	263.777	262.931	255.108	244.714	240.983	256.881	333.419	335.806	330.547	321.952	323.227	321.243	312.336	323.915	340.113	333.862	327.191	325.769	325.923	323.122	321.159	327.47	341.55
S088	280.696	280.554	282.774	284.836	272.982	273.706	275.325	279.916	279.645	281.819	281.472	283.372	278.315	274.327	270.564	278.919	283.734	283.635	282.615	281.753	275.684	274.206	271.84	274.903	283.815	286.735	285.705	283.959	276.542	274.468	270.334	277.859	361.414	362.415	362.871	357.229	352.294	353.873	345.59	352.06	358.018	359.546	356.283	355.53	351.105	352.144	344.703	349.617	360.864
S089	260.855	257.155	250.975	260.961	254.409	249.703	247.458	257.495	258.008	261.832	255.514	271.944	259.965	249.881	251.292	262.965	261.946	258.13	258.28	265.188	257.003	250.764	248.252	257.462	253.793	257.277	258.026	264.957	253.207	248.01	249.627	253.344	356.921	352.478	350.433	355.77	350.926	343.207	335.001	342.871	355.685	354.036	347.192	359.606	352.393	342.756	337.479	346.053	356.884
S090	258.297	258.895	256.8	261.196	261.744	252.33	244.263	251.77	256.388	258.414	259.982	265.468	262.015	254.368	245.942	259.436	253.302	255.518	260.881	265.541	262.638	249.071	239.471	248.695	255.294	252.386	255.518	260.09	255.518	247.372	238.8	249.909	349.122	341.874	336.883	339.931	342.821	336.969	328.897	338.835	347.363	343.784	336.395	342.164	342.027	339.155	331.698	343.81	347.114
S091	274.65	276.158	271.721	278.026	284.999	278.952	271.803	269.139	274.207	275.912	272.167	280.104	290.369	280.381	274.274	270.776																	376.342	371.964	367.252	370.552	373.259	368.777	357.047	368.348	380.067	375.235	367.934	370.508	373.941	368.546	359.133	369.827
S092	272.803	272.567	267.474	272.564	272.533	262.802	252.315	263.422	270.601	273.95	270.731	268.443	268.986	262.906	251.513	260.666	273.827	278.106	270.09	270.535	273.489	262.503	253.127	258.667	271.713	273.672	268.499	270.01	266.993	261.376	249.956	261.963	350.851	352.665	350.696	352.373	343.449	334.692	324.083	340.561	352.236	356.143	353.357	349.944	344.09	338.249	324.978	338.889	353.525
S093	320.101	312.709	308.092	320.142	319.921	308.744	303.46	316.242	324.371	312.789	307.808	316.055	319.325	312.217	304.931	313.326	323.889	316.026	315.865	321.31	320.313	311.963	307.157	318.4	321.807	315.634	313.34	319.288	321.83	313.147	306.513	317.103	374.315	371.748	365.097	368.396	366.305	358.182	351.126	367.722	376.638	371.109	365.323	366.544	365.519	360.118	350.624	364.85	380.692
S095	291.272	299.1	293.839	295.706	297.844	295.875	274.637	277.789	289.478	292.404	291.327	295.897	297.779	291.195	273.697	276.93	286.344	292.53	289.911	297.33	299.359	287.72	271.984	279.194	287.121	287.107	292.618	296.338	293.366	284.048	269.866	275.479	341.321	344.002	344.973	346.603	344.908	345.501	338.726	333.976	344.514	346.276	347.494	350.164	348.889	344.869	337.449	336.031	344.008
S096	279.712	283.576	278.193	275.245	272.47	264.34	258.707	269.742	278.915	284.085	281.211	281.674	272.136	265.045	260.699	275.532	280.008	284.001	282.603	281.32	272.72	263.578	262.756	275.284	279.81	284.776	282.965	281.618	271.494	264.48	258.151	273.116	359.546	357.369	358.027	358.105	358.982	357.099	346.76	353.273	358.309	359.852	363.298	362.844	363.257	361.128	351.263	354.495	363.722
S097	301.76	302.528	300.255	302.835	298.053	298.065	295.063	299.527	297.83	300.681	301.836	303.604	298.9	297.95	294.785	296.967	303.747	304.393	305.97	304.757	299.886	299.523	295.512	299.254	303.946	303.551	303.371	303.945	300.596	296.227	298.537	300.324	349.319	355.486	355.38	351.197	346.178	344.08	340.664	342.851	349.007	355.51	356.259	351.37	349.749	345.055	342.459	347.239	349.141
S098	264.732	261.228	257.349	258.012	255.935	257.31	257.927	263.007	259.593	256.773	249.73	253.557	261.381	255.194	260.866	260.722	265.608	262.895	258.036	261.844	261.684	262.97	256.834	264.935	262.966	256.718	252.794	255.613	256.146	255.873	252.88	258.656	363.056	361.603	353.872	352.159	350.147	344.731	339.179	347.804	360.143	356.151	350.468	344.131	349.488	340.74	333.742	341.553	364.342
S099	278.865	288.047	287.105	283.547	273.52	270.416	271.551	276.104	275.922	280.516	285.069	278.578	275.903	274.945	264.423	274.719	278.185	288.852	289.877	280.096	278.901	272.894	269.422	273.095	277.85	285.438	288.263	280.476	273.852	274.375	268.276	273.504	379.543	371.833	359.687	359.32	357.401	348.098	339.232	362.002	379.953	376.424	364.441	364.794	361.853	352.785	336.402	365.724	380.704
S100	261.791	267.94	262.568	262.934	257.896	255.079	249.658	253.626	262.349	268.472	262.738	264.761	260.182	255.548	254.458	257.041	264.927	271.523	264.625	264.714	260.415	256.222	254.055	255.946	263.121	268.352	263.616	262.474	259.399	255.8	255.895	256.073	355.843	352.473	347.87	349.037	348.28	347.084	339.612	342.28	359.01	356.794	351.358	352.472	348.469	345.775	336.716	344.591	361.958
S101	267.945	269.248	263.676	267.829	270.435	264.438	263.05	270.469	269.874	271.094	274.236	267.037	269.318	270.175	264.187	266.401	273.233	270.105	265.744	263.648	267.573	267.846	263.141	272.199	275.881	275.877	271.647	270.623	273.684	270.466	263.556	268.137	355.612	350.643	346.394	347.747	348.318	342.766	329.452	347.077	357.003	351.754	351.376	350.205	348.784	344.155	332.989	348.72	356.861
S103	269.031	276.775	276.167	273.055	273.058	271.269	265.672	266.754																									347.801	354.668	357.078	350.702	341.072	339.444	332.5	340.206
S104	262.328	258.75	255.497	261.581	251.848	242.018	240.413	253.961	262.883	258.932	260.017	264.458	254.944	247.994	242.369	256.167	264.388	261.208	260.373	261.821	255.891	244.946	241.496	255.593									370.566	363.815	359.396	361.025	359.216	356.984	352.444	362.604	376.752	367.97	361.122	364.842	364.973	363.68	355.763	364.199	375.193
S105	250.912	250.988	249.024	248.399	250.739	255.777	251.451	256.472	260.931	256.869	252.922	253.149	259.631	261.555	256.075	257.283	260.437	254.598	251.227	256.304	260.705	260.745	257.503	258.076	258.842	255.546	254.707	251.564	258.993	257.058	255.416	254.771	339.875	340.462	338.699	336.757	330.384	332.211	325.293	331.096	344.826	344.237	343.025	342.908	340.872	336.848	326.193	337.405	342.905
S106	292.081	291.859	289.293	303.166	295.753	291.36	286.068	293.775	298.951	299.423	298.998	306.545	302.031	299.255	293.242	300.784	299.844	296.836	300.171	306.376	301.854	298.094	289.306	299.041	295.445	295.444	295.064	304.319	301.413	294.722	288.457	294.342	358.914	357.634	353.29	357.444	351.669	346.608	336.925	350.893	364.625	363.412	362.348	361.255	360.034	352.469	345.09	359.78	366.275
S107	294.026	291.859	289.378	295.149	294.075	287.755	281.989	289.989	293.836	293.608	290.906	292.684	293.692	289.783	284.961	290.449	290.769	292.056	290.693	292.467	291.665	287.992	286.233	287.129	292.725	290.532	291.688	292.45	293.722	287.082	279.934	285.505	352.686	353.26	347.89	352.504	350.317	347.443	338.146	345.52	356.193	355.103	350.647	353.2	352.242	348.782	341.008	348.134	354.302
S108	247.714	241.381	233.993	242.263	241.63	239.83	241.345	246.662	247.317	242.747	236.321	239.903	242.072	239.193	236.341	247.868	243.989	241.898	237.416	240.821	242.584	239.819	238.314	241.807	250.525	245.306	240.695	241.928	244.563	243.238	237.522	245.758	329.608	325.246	323.062	321.692	321.844	316.433	297.4	316.935	329.656	325.478	317.846	320.796	322.808	316.846	301.484	319.528	328.436
[truncated: 47 more columns]

## Sheet: RPE_ISe
RPE to Ise Thickness (µm)
	FOVEAL ZONE BASELINE								FOVEAL ZONE 6-MONTHS								FOVEAL ZONE 12-MONTHS								FOVEAL ZONE 18-MONTHS								PARAFOVEAL ZONE BASELINE								PARAFOVEAL ZONE 6-MONTHS								PARAFOVEAL ZONE 12-MONTHS
SUBJECT ID	SUPERIOR	SUPERIOR NASAL	NASAL	INFERIOR NASAL	INFERIOR	INFERIOR TEMPORAL	TEMPORAL	SUPERIOR TEMPORAL	SUPERIOR	SUPERIOR NASAL	NASAL	INFERIOR NASAL	INFERIOR	INFERIOR TEMPORAL	TEMPORAL	SUPERIOR TEMPORAL	SUPERIOR	SUPERIOR NASAL	NASAL	INFERIOR NASAL	INFERIOR	INFERIOR TEMPORAL	TEMPORAL	SUPERIOR TEMPORAL	SUPERIOR	SUPERIOR NASAL	NASAL	INFERIOR NASAL	INFERIOR	INFERIOR TEMPORAL	TEMPORAL	SUPERIOR TEMPORAL	SUPERIOR	SUPERIOR NASAL	NASAL	INFERIOR NASAL	INFERIOR	INFERIOR TEMPORAL	TEMPORAL	SUPERIOR TEMPORAL	SUPERIOR	SUPERIOR NASAL	NASAL	INFERIOR NASAL	INFERIOR	INFERIOR TEMPORAL	TEMPORAL	SUPERIOR TEMPORAL	SUPERIOR
S001	71.9832	75.1231	76.2788	74.5642	72.2931	74.615	74.3296	72.9004	72.958	74.1642	73.8428	75.1121	72.9314	73.0753	75.9861	73.6703	72.4006	72.6185	76.3908	73.2473	72.1235	72.8196	75.9539	71.2647	75.7612	78.4379	77.0265	77.1988	78.1077	77.3259	75.6457	76.2687	66.5361	68.2485	70.3202	67.9976	64.7742	67.5366	69.379	66.531	68.7213	66.2865	68.3796	67.9691	65.7531	66.0194	68.736	66.9862	67.3213
S002			77.1244				78.9346				80.379				82.0388				81.5498				78.5173				81.5921				80.1261				71.6465				72.2964				75.729				72.971
S003	84.1356	81.0589	82.71	80.3749	81.1273	80.349	83.0376	78.0318																									73.8448	73.0757	74.7795	71.4393	70.3524	70.8451	72.2132	70.748
S004	79.5579	77.5133	77.8416	78.7172	77.079	78.9067	80.01	78.1664	77.5635	78.1977	79.7841	78.4864	79.4182	76.9917	81.087	77.6158	77.8605	78.5651	78.4904	77.752	77.6843	76.7063	76.3449	77.4029	78.6694	78.6769	77.9518	77.5187	77.9897	76.9856	77.5009	76.7814	71.18	70.6803	71.7924	68.7069	68.2323	70.599	71.4008	70.4707	70.6508	71.5016	70.8084	70.9765	69.8753	70.7582	72.5828	71.238	70.0377
S005	73.2536	73.0034	73.0567	72.5893	71.9396	73.6657	74.4177	71.9609	75.0379	78.7395	77.0906	74.5055	76.789	77.403	75.8886	75.7272	76.2104	74.8365	75.9133	74.4768	76.4019	74.9714	75.5326	73.5198	73.6032	74.419	75.7063	77.1355	74.5584	75.839	77.568	77.0982	64.3457	65.7807	65.4787	65.7629	63.8882	65.7967	65.2935	64.4889	67.4519	66.9195	68.3073	65.7233	65.4578	66.0497	67.8692	66.5648	66.7308
S006	73.0029	75.3418	75.207	76.9723	75.0867	74.5056	73.7475	75.3354	76.0327	75.2629	77.9196	76.9751	76.3824	75.7448	78.1831	75.4591	74.8137	74.7821	76.8284	75.8385	72.9025	72.3799	74.8771	72.2858	72.0165	75.4043	76.8628	76.7979	71.7618	72.7151	74.8881	72.9689	63.4329	67.7819	70.1951	67.5252	66.2335	66.2473	65.1421	66.6965	66.6866	66.8201	67.412	68.649	66.9535	66.644	70.0838	68.3376	65.4392
S007	74.053	76.0544	76.9989	75.8606	72.5554	75.6071	75.5709	75.2412	83.5346	83.6357	86.1434	81.1512	79.7514	79.8971	84.1604	81.5344	76.3202	77.9511	79.4813	77.9744	75.5963	75.9094	76.9105	77.4265	76.1223	76.8675	75.7297	75.0487	73.3944	74.2656	75.0916	76.1393	68.305	70.0399	70.5277	67.1742	64.3576	65.7613	67.1763	68.0581	73.9337	74.8259	76.4323	71.9505	71.3537	70.5849	73.896	71.5342	71.0885
S009	79.8315	76.6749	78.5657	78.2686	79.0592	76.027	76.9965	78.3246	77.6548	75.4878	76.1634	76.6071	79.2226	74.8009	75.9123	77.8322																	71.4489	70.1416	73.07	70.5303	71.7304	68.863	73.0396	70.4999	71.6034	68.531	70.4393	70.4396	68.928	68.2536	71.5966	70.0427
S010	76.0523	78.0794	76.8148	76.9836	74.3313	78.53	77.8907	76.092	79.4946	78.0678	80.2218	76.3934	78.2077	77.9118	78.1152	75.2871	76.8451	78.2522	79.8852	79.1343	77.4969	78.3052	79.2895	76.1899	77.0048	76.9147	78.2357	78.1485	78.4872	78.3933	78.0968	76.4743	68.2559	70.1345	70.0681	68.3776	68.4622	68.6134	68.1484	67.8917	71.3159	69.7203	69.8337	68.5187	70.3425	67.0194	68.2154	66.2086	68.9197
S011	77.6666	78.8111	78.9908	77.9051	77.8942	80.1305	78.3771	78.5237	75.5202	80.9226	77.6096	78.6969	79.343	79.5562	77.3412	77.1321	77.3339	76.9005	79.279	77.0024	77.3106	77.0581	78.2705	77.6941	77.7034	75.5456	76.2054	76.6079	76.842	76.7344	76.507	75.8957	73.1628	72.2865	71.2601	71.7186	67.2442	71.3462	72.7269	69.2076	70.6102	71.2608	71.0161	71.4806	71.1703	70.4036	70.3705	70.2013	72.0127
S012	74.8718	75.4136	75.7207	74.4363	72.62	75.9286	75.1918	76.0791	77.8376	79.1496	80.2747	77.5874	78.4372	76.5581	74.6163	75.5952	76.7985	77.3762	80.0983	76.8668	75.5864	75.7005	77.1787	77.177	76.9898	75.594	77.3673	76.3691	77.4704	75.7278	78.7763	75.6351	65.4942	67.2012	68.4111	66.5367	65.5995	66.4737	68.0399	63.6142	67.4635	69.4446	72.3774	67.7813	68.8459	67.632	69.3702	67.7476	67.2397
S013	73.4911	71.8845	73.8299	72.6622	75.0023	74.6171	75.3928	73.986	77.4701	76.5333	78.1139	78.5547	79.8552	75.234	78.6159	79.0906	79.5785	80.6172	83.1997	83.6017	81.5084	80.5649	81.1799	81.8467	76.6653	75.2678	78.1087	76.7696	76.2672	77.757	77.8239	77.7444	66.575	66.0132	67.8822	67.6881	66.6095	67.4074	67.1732	66.5785	69.525	69.447	73.564	70.6715	68.8628	66.4125	72.4473	70.679	68.8248
S014	77.08	79.4072	78.0416	78.9109	76.1737	78.3404	77.7068	77.1754	77.4492	79.2534	78.0303	81.7178	78.8666	80.3393	81.0208	76.7221	77.9577	79.6529	82.9739	82.4672	79.7324	82.0135	81.2958	80.9136	79.2369	79.8374	78.2291	79.1378	79.5109	79.7624	78.8689	79.1034	65.8199	68.7495	69.327	67.966	65.3212	65.7497	66.0123	67.3614	69.5907	69.7896	70.1865	70.4916	67.4404	69.2822	71.3379	67.9475	68.9948
S016			77.0985				76.7243				80.3424				78.4914				79.7725				78.9913				78.7311				82.1375				72.0452				70.6042				73.2095				72.3304
S017	77.4773	78.5489	79.4485	78.0519	78.08	79.7679	79.2196	77.5681	80.8541	80.231	79.7119	79.7619	79.6067	80.0878	79.0288	78.662	83.1633	80.8514	82.1974	80.6562	80.769	81.789	82.7317	80.5376	79.0213	80.4918	81.2081	81.1994	79.2497	81.194	81.2511	80.221	70.6695	71.327	70.9033	70.8237	69.9987	69.8507	71.0612	69.2905	70.3794	72.0555	71.6981	71.9306	69.4453	70.1281	71.9767	70.5079	72.8204
S019	76.8996	77.9892	77.4729	77.3153	76.7713	77.8642	77.3885	77.3736	76.7054	78.5619	80.5385	78.4862	77.737	76.8954	79.6472	77.9807	76.0063	78.6939	80.789	78.0072	77.5079	77.8606	80.0606	76.0572	80.0409	79.0481	84.7133	77.7696	76.5383	78.2968	79.9449	77.6657	66.8686	68.7989	70.6268	69.4145	69.2428	69.7368	68.3173	69.316	71.2037	70.3796	71.3232	68.524	69.5949	68.5689	69.9904	68.6674	68.56
S020	74.2471	76.8379	77.0928	77.2791	74.1259	75.7544	76.621	73.773	74.7892	75.8811	77.4227	75.5742	77.7081	75.4829	76.6331	75.2975	78.4223	79.47	78.0656	78.2242	78.7781	77.3081	76.3706	75.5608	74.3335	74.3157	76.566	75.3176	76.5608	78.1127	76.8028	74.4732	68.904	69.2856	72.4571	69.8113	67.8488	69.6299	69.9999	67.51	70.3984	70.2043	71.1771	69.8727	70.0527	68.9941	70.4321	69.6786	69.8962
S021	78.3543	79.8494	81.7648	79.4841	79.0054	77.6143	79.5534	77.4407	80.6569	82.2423	81.745	81.7978	81.6446	83.3748	84.8031	79.0901	83.5875	81.9769	84.9642	82.5149	84.8347	82.9067	83.9308	82.2686	78.7754	82.1128	79.3611	78.8282	79.4471	78.1073	80.874	79.1943	70.5222	70.8111	74.3608	72.4054	72.5823	71.283	73.3706	71.3094	72.6614	72.7773	75.7948	72.0989	71.8281	71.9396	76.4782	71.2509	75.0707
S022	76.4036	76.7753	79.167	74.7227	76.0341	75.9253	77.8217	75.9037	78.1762	77.1835	77.6797	77.5419	79.2028	76.4778	77.3081	79.6876	79.2675	79.3388	78.3095	79.0556	78.4661	76.3794	78.5892	77.2865	78.1061	78.3106	77.239	76.7403	78.4103	76.8933	79.6361	77.1966	67.978	68.2582	68.8643	66.8005	64.6224	65.9495	69.5839	69.8686	69.4236	67.6649	70.8646	69.2907	68.2694	67.4939	69.5947	71.7057	69.1757
S023	77.9002	79.5088	81.4298	78.5055	75.9983	81.1763	80.0369	78.4267	79.9485	77.9762	79.8404	80.2902	80.1714	80.1742	82.1259	80.5575	79.0861	77.9577	80.8184	79.9524	78.5756	78.0472	83.0821	79.6588	78.0853	77.7365	79.3424	79.6247	77.2969	78.2311	79.2469	78.2204	70.6894	74.3307	70.815	68.4691	64.3361	70.5205	70.7861	69.3369	70.6936	70.7097	71.0872	70.6286	69.5032	68.9966	71.3324	70.8719	70.65
S024	76.7012	78.8795	80.4782	79.1538	77.569	78.4371	78.6124	77.9282	79.4199	79.32	81.2209	78.9827	82.2119	79.3965	80.0023	80.099	78.6381	79.1818	79.9149	78.9778	78.8529	78.4985	78.4011	77.9433	76.1437	77.5397	81.5145	78.8217	79.4214	78.1123	80.4076	78.6634	70.0736	72.1991	72.6071	70.548	68.9247	70.0007	71.993	71.1721	72.7025	71.3604	71.4998	71.5623	70.6595	71.0288	72.3092	71.5221	70.6035
S025	77.6018	74.5409	76.7197	76.4924	76.9483	76.1754	78.9884	79.205	76.5899	76.7188	77.7422	78.9138	77.6762	79.6411	79.9529	77.9907	77.5875	77.592	78.5563	77.5237	77.2085	78.1215	80.8219	77.5199	76.5855	77.9464	78.2656	78.4675	74.6589	77.534	77.7392	76.9579	67.5076	67.311	68.9258	69.3286	69.4182	69.7809	70.6607	69.3502	68.725	69.1278	72.0849	70.197	70.0298	72.2507	71.1509	69.1287	69.8233
S026	77.0937	78.7474	81.6293	77.8586	79.0656	80.6984	79.5317	73.6389	82.912	81.9191	83.9642	81.5468	81.6094	80.6982	85.2131	79.087	79.0465	80.8968	83.0551	82.2526	80.241	81.4877	78.0505	80.7308	84.0802	81.1496	82.426	77.8397	81.5046	82.1032	79.4083	77.0482	68.4324	70.3862	72.1702	70.4653	68.159	68.0786	68.9898	66.5594	72.4249	73.4694	73.2267	71.2976	71.3236	69.6686	71.1371	72.5989	69.6404
S027	74.9171	77.2526	79.1844	81.759	78.3	79.9074	79.7212	79.3214	78.3753	78.3288	80.6828	79.6858	77.1426	78.7815	79.6142	78.9608	82.2963	81.2196	81.9899	77.8913	79.0536	79.7203	77.5619	77.1074	78.6118	77.1505	75.6993	78.6781	75.7274	76.9341	75.8342	76.3684	66.7408	69.2386	70.5899	70.0902	67.8368	69.4053	70.3084	69.8154	68.8093	70.4536	71.2809	69.0871	68.0786	69.0177	72.1667	69.118	71.3624
S028	73.6133	76.9786	78.5124	75.4625	73.2879	76.147	78.5496	75.5215	74.3005	76.6562	77.6832	73.0057	74.3056	74.8538	75.8842	74.9785	74.5435	75.5688	76.9495	73.6988	76.1421	76.2792	75.9115	75.0528	80.0643	78.1496	79.5784	78.1489	79.4249	78.456	77.0339	77.0781	65.8247	68.7638	69.4291	68.0625	65.5743	67.229	70.7019	67.5749	68.4868	70.5378	70.6986	66.4575	66.7994	68.062	68.2379	68.8277	68.2239
S029	78.7131	78.8618	83.7547	78.5461	77.4375	76.9555	81.3291	78.0058	76.5123	77.5672	80.5434	77.3319	79.6362	76.0608	78.3861	77.7758	79.1241	78.7461	79.4806	78.2554	79.5179	76.6607	78.429	79.4692	78.6633	78.7382	79.7105	80.133	80.4909	78.5017	81.7689	80.5021	72.6776	72.8701	74.4763	72.7772	69.8533	71.9946	72.5943	72.357	72.6669	70.7856	74.2942	71.1411	71.0893	70.9478	72.3142	71.4348	71.9902
S030	82.6599	81.337	81.5251	80.4994	82.0496	82.2219	82.5576	80.6072	81.9644	84.9195	86.5686	81.768	81.8833	83.6153	87.0371	83.0081	82.8419	84.5099	85.6422	81.1879	84.0802	83.7968	85.1447	83.1976	79.2761	81.7984	80.7354	80.5133	81.3446	82.1651	82.4359	80.9692	73.2498	73.3997	73.7227	72.3094	70.0218	71.3549	73.537	72.6925	74.3349	73.4555	77.6489	73.3063	71.0556	72.6378	74.2964	73.7257	72.2541
S031	75.1042	76.4043	77.2838	75.8663	76.0356	75.9067	78.6557	74.8284	77.283	77.137	76.9537	75.637	76.6932	78.3542	76.6081	76.746	77.9703	79.6064	77.8143	77.7861	78.8069	78.4483	76.165	77.9337	75.8002	77.2912	76.6913	75.3331	76.7082	77.6472	77.2424	75.6459	68.685	70.9078	72.9005	71.281	69.7333	71.0139	71.1112	70.3245	70.6247	71.171	72.1335	70.5296	69.5695	70.8391	71.5726	69.1659	70.6378
S032	78.5568	75.6729	74.5194	75.3902	76.7045	74.6336	75.5109	75.188	80.4362	79.5754	81.188	78.3077	80.49	78.4732	80.6106	79.6477	78.8787	79.4579	80.8648	78.0986	77.2109	79.4412	79.045	78.699	77.3627	76.8624	76.7351	77.5493	76.5959	75.6922	77.7586	78.2361	67.7421	66.6658	68.748	67.7022	68.0119	67.3897	68.3258	66.9426	71.0388	70.3364	77.7218	70.568	69.0583	70.5777	73.5659	70.4418	70.4378
S033	77.0212	77.1952	77.1801	78.6833	75.4018	76.7626	76.6166	77.9295	79.1708	79.4133	82.864	80.0247	78.2159	80.0158	80.8899	78.7639	76.5739	80.4206	80.3491	80.8711	78.665	77.0244	78.6222	80.2285	76.2846	79.9268	79.7779	79.7654	77.7974	78.6184	78.0721	78.5438	67.8252	69.6685	70.7685	69.7959	67.6751	68.9273	69.7193	68.3266	68.907	70.022	73.1602	71.2737	69.501	71.4035	71.4382	70.3484	70.6075
S034	80.168	82.2183	82.0156	82.3167	80.8761	81.4744	81.021	80.4296	81.9582	83.9309	83.6179	83.5645	83.4123	83.4695	84.2699	82.1051	84.4092	84.1789	85.0864	85.0678	83.951	83.8157	84.832	84.1851	81.8274	82.247	84.2187	82.5656	83.0667	82.1167	83.4263	80.8282	71.4307	72.6814	72.5819	72.082	70.9194	72.1388	72.6263	70.4728	73.7891	73.6343	74.6075	73.0437	71.7619	72.9559	74.2618	72.0837	74.2048
S035	78.5488	80.6702	77.3573	79.9982	79.1495	80.0403	80.1355	79.1185	82.1924	79.5692	79.0871	81.9641	83.7697	81.4318	80.1335	81.1212	78.5251	80.3862	82.3036	80.376	78.3903	79.952	83.0693	81.2402	78.2583	77.7387	78.8702	77.8183	78.3581	78.5604	79.3712	78.0665	70.3531	72.2686	72.1321	71.3612	71.3154	70.1517	70.1822	70.4047	74.0516	73.3716	71.5007	73.6578	73.5915	71.4878	73.243	73.609	72.4429
S036	75.0979	76.0292	78.0302	75.4019	73.407	74.8695	74.0556	76.667	77.8683	78.5012	77.8802	76.0518	76.3741	75.9769	77.7549	75.0957	77.3278	77.5169	78.2915	76.8807	76.5658	76.6767	75.6552	76.8152	74.1597	75.4397	77.5403	75.8221	77.7035	74.1048	73.6527	74.1206	70.1846	69.6002	71.1069	68.7025	68.0856	68.8667	67.806	68.3641	70.3028	69.026	70.2306	70.8734	69.7274	67.0173	71.2093	67.4893	70.4923
S037	76.548	77.3002	84.0768	77.6019	76.2897	76.7232	79.0112	77.97	76.445	75.9974	76.4198	76.8255	79.2531	76.2911	77.5263	76.1796	80.0913	78.7506	79.3763	77.0335	78.8246	78.041	82.7417	78.046	79.3915	78.6002	79.9091	76.834	78.8861	78.8027	79.4539	77.2595	65.7343	67.2956	71.6785	67.0577	65.6819	66.8792	70.1165	66.9457	65.6649	64.0905	66.8596	66.3057	65.1366	66.1718	68.0914	66.0447	68.7238
S038	76.7405	77.0039	76.8623	77.9326	75.2116	76.6316	76.0831	77.6562	75.6738	78.5817	78.7657	76.886	75.3977	79.209	76.9275	76.8251	77.7154	77.0118	77.2355	77.0525	76.9019	77.1747	77.5082	75.694	77.7273	78.0797	79.2096	78.9849	77.0531	76.0248	77.7392	78.7779	71.2285	72.8043	73.699	73.2502	71.3541	72.0266	72.4824	70.6712	71.8026	71.9292	74.7588	71.9883	69.2395	73.0968	71.3772	71.2749	71.9447
S039	75.2505	77.1852	77.9246	77.7824	76.1482	77.2308	77.0385	76.3684	75.1301	77.1522	78.1993	76.4336	75.0751	77.7827	77.3292	77.2851	78.9824	77.4537	76.6681	77.3276	83.4516	77.2909	75.091	77.7777	75.604	78.0473	76.7273	77.4408	76.8788	77.6236	76.9342	77.9464	72.0442	73.0328	74.5858	73.0018	71.1022	71.661	73.9437	71.3579	70.7186	73.5377	75.7649	74.7521	72.8685	71.7502	74.0517	71.5749	73.6318
S040	76.5003	76.8824	78.3869	80.347	77.5911	77.8232	79.7948	78.6869	77.2946	77.2606	80.0165	78.7203	76.3053	77.9695	78.5603	77.5412	77.5222	77.6579	80.7178	79.6719	77.9163	77.0576	80.0051	78.5438	75.854	77.6176	79.751	80.4637	77.641	78.0108	81.4686	79.4418	70.0494	69.9657	71.1567	69.4562	67.352	67.9549	70.6985	70.0024	70.3581	70.6102	71.6418	69.8126	68.1494	69.1544	71.795	69.3439	70.6133
S041	78.1004	80.2561	78.8685	79.0837	79.6666	77.8036	76.0887	76.0492	79.734	78.7768	80.2323	78.2916	78.8198	78.2213	77.5158	78.7471	79.058	78.9205	77.4399	78.6135	80.7693	78.5479	76.443	77.0663	76.8491	78.6139	78.3055	77.929	77.108	77.2802	76.9185	76.8823	67.5475	70.214	70.1561	67.8737	67.148	69.8497	70.5195	71.7492	69.7284	70.2078	72.2953	69.1746	66.9184	67.3699	70.0404	70.2447	68.9654
S042	69.4655	70.9184	74.0871	71.889	70.2253	72.2407	73.22	72.4666	72.4566	69.6157	71.8962	72.1454	70.7621	70.3858	72.0556	71.9159	72.3111	73.2706	73.8377	73.3736	71.1718	73.3096	73.9613	72.2832	73.811	73.617	73.7901	73.5498	73.5613	75.6548	74.392	74.7236	64.5937	64.3064	66.2797	64.8553	61.9716	64.1804	64.3557	64.7166	63.8828	64.5505	64.4635	63.7084	61.0098	59.4992	62.6172	63.5322	64.4564
S043	75.8312	78.1464	79.4188	77.5468	76.6591	78.0718	79.1018	76.5691	79.9256	80.7126	80.7449	77.3246	79.3927	79.5535	81.6901	79.169	76.9425	77.4063	78.8211	75.6382	76.8011	77.3332	78.7535	76.7918	75.8103	76.7196	80.0018	76.7737	76.7893	76.9356	78.7448	76.587	65.6046	67.9012	69.6233	69.2312	65.2388	68.0314	70.4938	66.414	68.8987	69.2803	70.7989	69.8331	69.8509	69.7258	70.8599	68.0531	66.8882
S044	76.027	75.6983	73.788	74.6002	74.0839	74.6163	74.7899	72.8403	76.5233	75.8793	75.8932	76.238	74.4134	77.5602	77.2184	74.6021	75.6504	75.7716	75.5091	71.3802	75.4153	75.3196	72.7903	73.8343	74.6032	75.2729	76.3959	72.359	72.8918	75.8404	72.7108	74.1745	65.5979	64.2277	66.7215	65.603	64.7816	62.1828	63.1538	62.5715	64.8788	64.44	67.8642	65.1439	64.6058	63.856	66.1266	63.5111	66.1744
S045	74.5639	75.3326	78.1772	73.3523	72.4458	74.7713	74.1333	72.8215	73.5043	75.7156	76.9339	75.4773	70.3774	73.5996	73.5717	74.8136	75.6858	76.4025	77.3968	75.8264	76.9711	76.8471	76.6507	77.2098	74.0734	71.9648	70.4373	73.3426	74.161	73.7979	71.2092	71.2511	66.0103	66.3606	65.9613	64.6954	62.3481	64.8475	64.6654	65.3902	65.1357	67.4059	67.5355	66.2159	64.6107	63.5839	65.8828	66.2349	67.8139
S046	75.0736	77.2805	75.3658	75.6092	75.1495	76.5791	75.8974	76.8547	76.6207	77.1805	76.6112	76.2364	75.7434	76.0205	75.6995	76.2541	79.2376	78.0996	78.934	77.8949	78.3765	77.5478	77.2796	77.0301	79.3178	76.6361	76.8342	78.0867	79.6682	77.2892	75.9102	79.6518	67.2906	67.2685	67.5666	67.0488	67.219	65.6011	68.3122	67.2747	69.4169	67.0833	66.4341	65.4561	66.6215	66.3367	68.4531	66.149	70.1176
S048	75.4251	76.5887	76.631	75.8106	75.1366	76.5897	76.1376	75.1103	75.3589	74.498	78.534	75.6528	75.189	75.0718	78.1148	72.9123	75.7616	75.5323	78.3954	76.5104	79.2898	75.6595	75.6333	74.3703	76.6071	76.8008	77.9323	78.8452	76.0426	78.1578	79.3574	75.4331	66.8109	68.3028	69.1272	66.9877	65.7126	66.8791	68.3155	66.6549	66.4821	66.0244	70.0525	65.995	65.3567	64.2306	66.2697	64.0425	65.7628
S049	79.7991	79.6331	78.2937	80.7125	78.6664	78.2167	79.3018	79.1087	79.9347	80.0231	79.0464	78.2117	79.0611	78.6153	77.7056	77.8429	79.1213	78.8963	83.3929	79.4773	77.032	78.008	79.0241	79.1544	79.2506	80.3965	80.8732	79.133	78.6439	79.0131	77.6805	79.1579	70.254	70.0005	71.2304	70.6035	68.6651	68.0206	68.6134	69.6365	69.1623	69.7374	71.2435	70.6723	68.8151	69.1539	69.1483	67.8112	68.2893
S050	77.4991	76.1685	78.1723	77.633	77.878	76.2847	77.8213	76.1077	77.4081	76.3743	78.8152	78.631	76.4395	77.4598	77.3259	77.3468	76.8934	77.59	78.6442	78.2493	77.1204	77.6981	79.0279	78.0915	76.1962	79.3763	80.1693	80.9697	77.6912	78.0217	81.0671	78.5731	68.656	67.7895	67.831	66.7677	66.8865	65.5991	65.7472	66.5958	68.9377	68.0945	68.3705	69.1843	67.9607	67.1852	69.023	68.6127	68.8005
S051	71.1081	72.4475	75.3526	73.2807	71.3152	71.4946	70.7299	70.4941	71.7764	73.0374	73.6823	75.8883	72.9897	73.8679	74.8939	73.024	75.6667	74.0279	73.775	74.1311	74.3595	72.959	71.3531	71.6112	74.7587	77.2337	78.2294	76.9606	76.2265	76.2229	78.6645	75.8019	63.2016	62.5298	65.4554	62.947	61.8573	63.0119	63.7842	62.878	65.6211	64.107	65.7044	63.9785	61.409	64.3385	67.535	64.7256	65.9054
S052	75.2879	76.3868	75.8618	75.6968	74.2385	75.3306	76.6077	75.1124	78.2545	77.0834	78.7218	77.9648	76.9054	76.1897	77.028	76.4011	78.2624	76.7376	76.991	76.6476	75.1111	73.6246	75.2364	74.6826	76.3194	77.4579	80.5921	76.957	76.4782	77.4702	79.693	77.1693	68.1225	66.6448	68.189	68.4262	68.1271	68.0573	66.6984	67.0038	69.2951	67.3635	68.8435	68.3631	68.1566	67.5745	68.7679	67.5658	66.6721
S053	74.8437	75.7629	77.9222	76.6203	74.6848	76.6488	76.8226	74.6204	78.8172	74.5233	79.749	78.3832	77.4958	76.6334	77.9293	74.6704	75.4201	75.9599	76.3254	76.6448	78.0937	74.6652	74.4156	75.5195	76.7366	77.0341	78.0907	77.9121	78.3351	77.8537	74.7336	77.3628	67.186	68.5518	70.3845	67.5151	67.1727	66.9887	70.4725	67.6702	69.9658	69.8787	70.7238	68.2326	69.7533	66.7209	70.6386	67.4921	68.0591
S054	75.7828	77.4636	80.2656	80.2369	77.4009	77.8102	79.74	77.577	79.2662	80.8516	81.6817	80.6804	80.0957	79.4051	81.0102	77.6217	78.0189	79.1499	79.6125	80.1945	79.4082	78.7161	78.6343	78.3341	80.2056	82.7571	84.3701	82.1217	80.7909	81.0085	83.5137	79.9761	67.7171	69.3709	71.8329	69.1871	67.9038	68.2797	70.4231	67.5714	70.7653	71.5891	73.7578	68.8236	69.44	69.0429	71.8297	69.0748	69.7226
S055	75.4929	77.2551	78.4886	78.4963	77.0702	77.7712	77.6511	76.743	77.0011	78.0859	80.5548	78.5005	76.4795	78.9603	77.0366	78.0806																	71.0399	70.5819	72.8573	72.1134	70.3237	70.0954	71.5112	69.5496	70.2492	70.0363	73.317	72.1695	70.0698	71.1024	71.9355	70.649
S056			76.6601				76.0359				83.022				81.8745				79.5796				81.5941				77.1997				78.1677				72.8192				68.0106				73.5199				73.0615
S057	72.1853	72.0147	73.3886	73.7153	73.1299	72.3157	73.8764	73.3906	74.2723	75.0816	72.6924	74.1396	73.4344	74.3745	74.4432	73.2521	75.0966	74.3266	74.7815	74.119	73.1721	73.2738	73.0407	73.5345	74.5951	75.6429	73.3412	74.407	74.638	73.9844	73.7611	74.8239	63.6591	64.9921	66.4968	65.2681	62.9787	63.7585	62.5296	64.8145	67.811	65.4447	67.7896	65.0138	65.7439	64.7642	63.4985	64.7053	68.321
S058	71.0081	74.3544	71.272	73.5864	70.251	71.3272	71.191	72.2617	75.7441	75.6518	76.72	75.734	74.6212	74.3035	77.8256	75.7039	72.9489	73.0347	72.4977	72.6949	71.7623	71.2699	73.5775	73.7188	73.5357	75.3666	73.1625	77.2974	72.7244	72.7622	74.3692	75.1259	63.793	66.0569	66.7382	63.7545	60.4948	64.2034	63.6188	64.5376	65.3769	65.5916	67.3799	66.7941	64.2696	63.9523	66.7173	66.3664	65.2522
S059	79.0366	80.3949	83.5272	80.7098	77.2302	79.5574	81.8475	78.2315	79.0733	79.7054	81.5772	80.3935	77.1666	77.9934	80.0385	78.9701	78.1162	79.5722	81.3399	81.1073	77.166	77.8941	81.6502	78.3826	79.6628	80.0528	81.6922	80.9894	78.8039	81.7725	80.7152	79.6175	70.8042	71.2415	72.6145	71.6216	70.8701	71.6064	72.6943	71.3792	70.4589	72.0123	71.0987	70.7095	69.5245	71.1228	71.4576	70.664	69.8137
S061	76.3636	78.5319	80.6616	78.2969	77.4701	79.511	78.8312	77.8133																									67.4255	68.4097	69.9349	68.4149	67.7553	67.9501	69.4312	68.4437
S062	76.1687	76.8153	76.7607	77.3248	75.561	76.0869	76.7993	76.0704	77.907	75.3105	73.8372	75.4551	78.1171	75.3539	73.6167	75.7602	75.0081	76.4446	76.3546	75.4868	76.2103	78.2793	76.2055	74.3327	77.8624	76.5921	79.1621	76.6029	77.2296	77.2306	77.585	76.9196	69.1024	69.3981	69.867	69.5125	67.9699	68.1328	69.5168	66.9076	67.7456	68.1298	66.8425	69.1865	68.739	67.6936	68.9324	67.0946	67.4543
S063	75.1158	74.9414	75.8537	73.825	75.1969	73.6536	75.9292	73.952	77.3759	75.0984	74.689	74.136	75.8638	74.5907	74.9424	74.4477	75.2749	76.3767	76.7169	73.0976	76.5517	75.0786	77.914	75.115	73.56	75.9247	76.8133	73.0144	74.8219	75.0426	73.7694	73.7286	65.8367	68.0119	69.8355	66.5423	66.5205	66.1631	65.0459	66.1288	70.7161	67.9394	69.9848	66.3905	67.0199	66.904	65.808	65.9058	68.4126
S064	73.0671	74.9442	74.5848	75.7843	74.8778	75.6801	74.5624	75.1627	79.3047	79.967	78.8143	78.0654	78.4282	78.8136	78.5432	78.1586	78.8983	78.8343	77.5416	77.6192	79.8893	78.5548	77.8317	78.4187	79.5344	78.1274	80.542	80.1759	80.1894	76.9174	82.6499	79.3023	67.0078	66.9105	67.7345	67.0668	66.9972	69.1769	69.4815	68.3729	68.7732	69.8654	71.3974	68.3852	68.6199	68.6402	70.1782	68.7203	70.6122
S065	71.9899	75.0419	74.5375	73.2327	75.4146	74.7603	73.855	74.4944	74.1051	74.8638	74.1447	74.0285	72.4893	74.4234	75.0712	73.5476	73.9066	74.094	73.9633	74.802	71.7763	73.4679	73.0579	73.0516	74.5415	73.4435	74.1345	74.0564	73.9768	74.3535	75.5543	74.1039	65.0432	67.4687	68.1166	64.959	67.2373	67.0586	67.6696	65.1071	65.2678	64.4994	67.3522	67.3862	66.4503	66.8685	69.2597	65.9965	65.4216
S066	73.0214	72.3599	72.3642	72.1567	70.7509	73.2365	74.126	72.0749	75.0727	75.7536	75.6336	73.3348	74.0217	74.1293	76.3491	73.7665	74.3748	76.0417	74.6059	74.6544	77.0384	75.9801	77.2745	74.4775	74.5947	73.818	74.3342	72.6603	72.9715	74.0526	74.9029	72.9915	64.2912	64.8916	65.5573	65.1313	63.8307	63.6224	65.0858	63.8799	65.2922	67.7117	70.307	66.8222	66.0246	63.6785	68.4756	66.31	67.3137
S067	78.425	73.6187	74.4224	77.3327	74.1239	74.0851	76.2083	74.4928	76.3519	75.8083	77.0964	76.2654	72.9182	74.8134	79.4538	73.3098	75.054	73.3871	77.7409	74.5738	74.9748	73.1368	75.9941	74.8378	75.7005	74.3975	81.9194	76.7426	72.6702	73.9125	80.7053	76.2076	70.1109	64.5281	70.0352	66.0818	65.8781	64.3477	65.8411	65.9012	68.2196	67.0066	69.3516	66.1186	60.5958	64.9077	69.2454	62.6669	65.6944
S068	74.4933	73.4797	74.4682	74.6528	74.2535	73.8048	71.4832	72.9687	71.689	73.1155	73.4028	74.1095	71.6087	71.6813	70.8308	71.8696	74.1996	74.5323	71.7075	73.2752	74.2811	72.6173	70.9686	73.5919	72.1562	72.415	75.0909	70.8584	71.6868	70.7421	73.7492	71.4653	64.9396	66.6407	68.8814	65.6581	65.6413	65.8699	63.765	65.5904	64.9014	64.0802	63.2057	64.6788	62.9732	62.9749	64.5833	65.7238	66.3775
S069	75.8557	76.6257	78.0294	76.4024	74.953	76.9583	76.8013	76.2848	77.2611	78.2663	78.7437	77.66	78.0429	77.6369	78.3413	76.2282	77.5534	78.4878	78.8891	78.3358	78.2404	78.2466	78.5879	77.2369	77.0758	77.833	80.1523	77.6864	76.3347	76.8458	78.6561	77.0775	67.6661	68.5791	68.9438	69.2054	68.0942	67.2176	69.7959	67.6362	68.5329	69.6401	70.4458	69.4306	69.1296	69.0564	68.9243	68.1971	69.5917
S070	72.0029	74.2931	81.6371	78.6876	71.1279	73.1799	84.8107	75.3717	72.3383	74.3829	76.6836	73.8462	73.2068	75.4455	75.7142	69.6874	73.6662	74.6264	77.024	75.6895	75.4666	77.8112	75.5851	72.9885	73.6658	75.6389	76.4359	76.8099	74.5095	75.8874	74.8677	75.0025	65.9669	67.7047	74.246	68.5426	66.159	65.2166	69.6646	68.4254	66.4171	66.032	70.3177	66.0035	66.7827	66.9316	66.4982	65.0086	69.1585
S071	75.5487	75.1348	75.4018	72.8374	71.4982	74.5334	76.6328	74.3886	74.7137	77.7437	76.6253	74.8793	75.1621	75.9661	75.9666	74.6859	76.7984	76.0795	77.2836	75.008	76.0082	75.336	77.7158	74.2884	75.9606	77.1229	78.1908	74.8714	76.7236	76.3015	77.6992	75.71	65.7698	66.5107	66.1236	62.9743	63.9398	64.0053	66.4778	66.164	66.8879	67.8636	66.4274	64.5014	65.9892	64.9176	65.9668	66.9065	68.4929
S072	73.3994	72.3834	73.4864	71.3953	72.8182	70.3685	71.3042	73.6594	71.7696	71.5516	72.1919	71.953	70.8809	71.8111	72.3631	71.2495	71.4632	71.4452	73.6872	71.8302	71.1377	70.3772	75.9199	71.6544	73.8155	71.4554	72.942	72.6499	72.6054	71.3914	71.7176	73.4644	66.68	67.1366	67.5537	66.1366	64.758	65.6097	66.8654	65.043	66.6386	66.0649	67.7504	66.1235	66.1706	64.846	65.738	64.9744	65.7841
S073	71.2508	71.5421	73.0584	71.5485	70.4504	69.6179	71.7779	70.7017	72.2147	70.924	71.8746	72.3814	73.7459	73.599	72.7088	71.4843	72.6027	73.2199	71.0246	71.1805	73.3477	70.0887	70.7747	72.0331	73.3296	72.1285	71.7346	72.0635	69.5716	71.3815	70.859	72.3193	64.9602	65.1335	67.1523	66.4556	66.0704	63.3256	64.1169	62.5771	65.5699	65.954	69.0958	67.3805	68.6591	63.0879	62.9956	64.5928	66.8888
S074	77.1271	78.0494	78.2486	77.7689	76.4776	77.9315	74.8778	76.8032	76.9684	78.1379	79.0789	78.7895	77.9056	77.1396	76.8866	78.328	76.0925	76.4331	76.1249	77.1688	76.6878	76.0479	74.1786	77.0255	75.6783	79.1055	77.6868	78.9996	79.0947	78.0448	77.2844	78.6458	68.6885	69.416	70.2844	68.4282	65.9919	66.2786	65.3721	67.4503	69.9236	68.8983	70.6081	68.9281	64.4221	66.9709	68.9215	68.0955	68.589
S075	76.1427	75.1491	81.6046	78.6708	77.5632	76.1342	80.589	76.821	73.9579	75.0093	79.8785	77.4309	77.7755	75.4706	79.5903	77.0939	77.3686	77.7284	77.6866	79.0995	77.8886	77.1063	78.4379	77.9765	75.2443	75.7451	77.3215	76.4831	77.1079	78.4229	78.1497	76.3893	67.3023	68.5558	69.814	69.369	66.6884	67.3457	69.0263	67.5881	68.0248	69.2714	70.2512	68.1925	68.9371	68.0776	69.7156	67.7006	67.6267
S076	77.9902	79.8358	77.684	77.2066	76.5816	77.6391	76.627	75.5553	80.3802	82.1703	80.3747	80.3237	79.9731	81.3012	79.6185	79.236	79.649	81.2409	82.412	78.5229	80.0384	80.0106	79.9375	77.3953	81.8084	81.4815	80.8196	79.9473	80.7033	80.3296	82.7597	79.8529	67.7979	70.193	70.6478	68.4173	67.0883	68.6554	70.4167	67.9671	70.3262	71.6138	71.0166	69.3724	70.0403	71.1006	72.7005	70.6485	68.8274
S077	78.0694	82.5257	79.9392	75.6384	74.4599	76.1433	79.0616	73.8285	73.9915	77.4613	79.2187	76.522	75.999	75.008	77.1799	75.2371	77.9355	75.7227	78.9585	76.3867	76.1684	76.2361	75.0596	74.3801	80.322	75.8968	76.2215	78.2337	80.7624	75.9486	74.8912	74.9275	68.922	74.4483	69.1151	69.8053	67.1648	70.4038	72.462	67.5345	68.136	68.4175	71.1489	68.7227	66.3289	67.9281	69.8734	68.0534	67.1518
S078	80.8536	82.3215	82.1118	84.2579	80.2032	80.0524	79.0282	81.4796	79.4194	81.0173	81.0527	81.6782	79.642	80.2122	80.9399	79.5347	82.3903	81.9862	83.708	81.4255	82.126	82.8352	82.6889	80.4025	81.7875	81.9725	83.1899	83.5975	81.6031	81.3749	82.4496	82.9095	72.2318	72.967	74.5133	72.5088	69.826	69.6327	71.4843	71.5253	72.7773	72.4528	71.6277	72.5473	70.2177	70.5682	71.7916	70.6494	72.4302
S079			76.423				73.9898				79.409				75.8647				72.5789				72.6204				76.4376				73.3682				71.5535				72.1252				71.8677				69.5959
S080	79.4013	78.6907	81.3212	79.6512	76.195	77.5928	78.5618	76.8352	79.1539	78.9705	81.1975	79.1967	77.1559	78.0391	79.9013	77.5151	78.7258	79.2313	80.5092	78.4441	76.525	78.0965	80.6292	77.5059	78.9689	80.5493	81.9847	79.4544	77.8122	80.8138	81.419	79.1317	69.7864	70.6023	71.9368	70.2142	66.9939	69.1516	70.2424	67.5262	69.2182	69.5177	71.9824	70.0657	69.1984	69.2881	71.398	68.907	69.0269
S081	72.7338	72.6815	73.5685	73.6777	72.3934	71.4306	70.3009	73.6383	75.9017	73.6446	75.4685	75.5761	75.8723	74.1295	74.0213	74.2578	70.6234	72.0007	73.7013	74.2884	72.1995	73.9119	77.917	74.1565	76.0077	71.8243	74.2575	74.1202	74.5844	73.6234	78.23	72.6467	65.5553	65.8581	67.7499	67.1326	63.4234	64.1561	65.6308	65.5352	69.0727	68.019	69.347	68.9303	67.0498	65.7893	69.9657	67.4925	65.7843
S082	77.5738	79.2113	79.2516	76.8542	76.4582	78.953	79.9541	75.5382	78.0975	79.2994	77.9014	77.7633	77.3381	77.3809	78.4004	76.1222	79.8596	78.8088	78.3286	77.2936	78.2914	80.7817	82.9371	77.1311	82.2787	81.4294	81.5761	79.2097	82.074	80.3418	83.6136	79.0001	69.0461	69.9806	70.8673	68.6645	68.9926	69.3894	71.4462	67.8477	68.7595	70.0844	69.9825	69.3343	68.3233	68.3914	71.2856	68.1669	69.6769
S083	76.3721	79.0077	78.8929	78.8075	75.5379	77.4112	79.9864	76.44	77.9154	79.2074	80.499	78.7011	79.9816	76.7455	79.6724	78.6443	82.209	79.7381	79.3966	78.4021	80.4692	78.1222	82.4707	77.8453	80.1881	79.2638	81.1152	80.3782	79.4965	79.0231	81.6594	79.9555	67.131	69.1245	69.1977	68.0909	64.8696	66.2335	70.5923	67.5415	67.2922	69.2001	71.3129	69.2902	66.6294	67.2776	68.7089	67.4194	68.8738
S084	75.9492	77.7731	79.0214	77.5116	78.7883	79.1366	79.8566	77.7165	78.4283	76.643	76.38	76.098	77.742	76.1775	76.4266	76.2619	82.7686	81.4011	85.0624	80.147	81.8289	80.2384	80.8329	78.8211	80.1706	76.6272	75.8846	76.254	78.3448	75.3934	78.3015	76.9406	73.569	72.4215	73.3987	70.1383	69.3264	70.8981	73.6793	71.4297	72.905	70.7163	71.4091	70.7796	68.9171	69.2117	72.7916	70.4712	72.307
S085	76.3246	78.453	80.473	78.7252	78.8369	79.2315	80.6405	76.9039	78.7991	78.5875	78.5066	77.47	78.6974	77.2962	78.4642	76.3755	79.2354	78.0059	80.2057	78.2472	79.5606	78.5671	81.0761	79.1045	79.6877	76.8608	81.9376	78.0281	77.8935	77.7782	79.6063	79.2884	67.4962	68.6495	70.0285	69.7992	67.127	67.5597	71.0498	67.4392	68.7002	67.9911	69.4329	67.8923	68.5038	67.4078	67.5545	67.7378	69.7016
S086	78.5178	81.1736	80.5621	78.3671	77.8	78.4145	79.3311	77.0145	79.3507	80.2906	81.3807	81.7571	80.2165	79.4335	78.8748	81.0154	78.7134	80.8892	79.5126	78.9644	77.9925	78.4331	79.3997	78.5328	78.8766	79.8865	82.5939	80.5033	79.588	78.4128	82.1215	80.2912	69.9048	70.7767	70.7804	69.8285	68.8905	70.9293	71.1002	68.9436	70.6479	70.956	71.8955	72.8891	72.515	71.472	72.5928	71.921	70.609
S087	73.6603	77.9698	74.1395	76.7724	74.4107	74.2656	76.802	73.8855	73.3033	75.506	77.096	73.057	75.8906	75.2555	75.2281	72.0926	77.2291	77.6383	79.8462	76.472	77.416	78.9961	81.2967	75.8331	73.8592	75.9582	75.5689	76.5569	74.0881	75.4298	76.7862	74.0568	63.6493	67.6358	70.6814	66.0254	65.3134	65.0475	66.7299	64.8151	67.0616	65.4633	66.6141	64.7631	67.435	64.7686	70.0778	64.4418	71.1471
S088	76.1917	78.0959	79.0993	76.7074	76.1188	76.891	77.9455	75.819	78.2194	76.8948	75.3799	77.13	75.6261	74.642	74.5333	74.6193	78.4879	76.9202	76.9083	76.2023	77.889	76.3697	76.1969	76.2982	77.1221	77.6718	77.3738	77.7288	77.3707	76.2829	76.5142	76.758	66.6983	68.7572	70.4933	67.1047	65.271	65.2748	68.5807	66.4271	66.9501	66.7798	66.2215	66.5587	64.1661	64.4958	67.0719	64.7484	67.2906
S089	72.0054	75.7276	75.2351	75.8687	74.7103	75.1036	75.3141	73.8675	76.3021	75.7682	73.9991	75.33	76.8983	75.9146	75.4032	74.005	78.1839	75.5299	74.4568	75.3879	75.8854	74.7868	75.276	74.6381	75.2134	75.5652	75.4834	76.0224	75.5009	75.7073	74.9341	74.3637	66.4777	66.9018	68.4293	68.0499	64.8398	65.2393	67.9895	63.9864	67.4814	67.588	66.5071	67.237	65.1292	64.6103	67.4574	64.2663	67.0797
S090	71.8568	73.4735	74.3436	75.0306	73.6452	71.9173	72.4972	72.2325	75.469	77.9676	77.2522	77.0843	77.0842	78.6229	76.8908	74.8201	75.3201	75.9334	75.9337	75.2649	76.0071	75.5076	73.5658	74.1639	74.4966	75.2335	76.2276	74.8884	76.4177	74.2397	73.429	71.9315	63.4823	64.8509	65.9846	65.117	61.8765	62.2425	66.014	63.2047	65.8478	67.3144	67.9612	67.0563	64.6837	66.7726	68.1515	65.8849	66.1531
S091	74.6501	72.5717	73.0417	73.6702	72.8757	73.4112	75.2334	72.7443	75.6945	74.9414	78.638	74.8143	75.9346	73.7145	78.7776	74.2903																	66.129	66.7772	67.6314	67.1393	65.7051	66.8234	67.6662	67.1404	68.5044	67.9936	69.2741	67.238	66.7522	66.5077	71.5307	68.1565
S092	76.8171	78.6477	79.7992	79.4766	76.2019	76.9547	79.2573	76.8284	76.6516	77.6369	77.8201	76.3937	74.7629	76.4561	75.8916	75.7711	81.6948	80.4854	79.9957	78.595	80.2599	79.2053	79.078	77.2862	77.3909	77.8737	78.97	78.6887	76.2605	77.7263	76.479	77.6639	67.7895	67.9229	68.4015	68.686	66.3179	65.9679	69.5372	67.48	66.2739	66.9361	67.6962	67.7553	66.5768	66.86	68.0354	65.6694	69.1251
S093	81.5191	82.8164	83.3727	82.7819	81.1601	82.3328	82.1104	83.1037	83.1644	81.5262	82.001	82.7883	82.0706	81.144	80.9936	81.7821	82.4512	81.2154	89.8263	82.6568	83.2893	81.7293	82.4021	81.1197	79.1039	82.2458	83.5122	83.014	79.3554	81.3233	83.3977	81.6352	69.5626	71.5594	72.1751	72.9026	68.6981	69.2407	72.13	71.3605	71.8344	69.8093	71.6738	70.2609	68.927	70.4155	69.1773	69.9126	72.1397
S095	71.5664	75.1278	74.8917	74.2205	70.7359	75.9748	73.9362	72.2665	75.1418	75.1004	76.0683	74.9878	75.1308	76.5935	76.8541	74.107	74.7384	76.0475	76.0971	77.1659	75.4689	76.0596	77.5039	74.5614	76.413	74.5815	77.3881	75.5522	75.4038	74.9473	76.3985	72.6894	65.7636	67.1328	68.0711	66.4685	63.434	66.317	67.231	65.434	68.664	66.8387	67.3704	66.7812	67.0877	66.3481	67.3019	66.3675	68.6557
S096	75.1108	74.5246	74.9636	74.6375	72.8197	73.7755	72.547	74.606	75.0488	74.4181	74.2448	75.8477	73.7421	76.1753	74.684	74.9106	75.7222	74.9903	74.6119	77.5751	74.0603	75.7854	77.2476	76.578	76.4207	76.5606	75.4205	76.4685	76.3619	77.3785	73.97	75.6691	66.5018	67.7614	69.242	68.4308	66.578	67.4319	67.8664	66.8838	67.1069	66.8957	69.583	69.0668	68.3162	67.8221	69.2361	67.2843	68.6651
S097	75.8996	78.1017	78.1957	76.8678	76.1052	76.5376	78.0419	77.5342	77.4818	78.2176	79.0307	78.7333	78.2116	77.1037	77.4993	79.1193	78.5345	77.9027	78.734	78.0473	77.7283	78.9999	77.3968	79.3593	79.5245	80.4236	80.9111	79.7839	80.5863	79.0463	80.9741	80.7369	69.5969	70.0699	69.7229	69.6543	67.8666	67.6877	69.1696	68.5413	70.1408	71.2516	70.5097	70.179	69.837	68.3158	69.7535	69.5029	70.3275
S098	77.1898	77.3058	77.8879	76.7592	74.6272	74.9247	75.8416	76.591	77.8518	74.7505	75.7231	77.9217	79.2069	76.3079	77.3742	76.7003	78.436	77.327	76.6792	78.6153	79.2534	78.0883	77.6621	78.2731	78.1589	74.3941	74.2741	76.3875	76.7479	76.494	75.5633	75.8124	68.0248	69.2704	70.1658	68.806	68.0195	66.2804	70.0077	67.985	70.9321	69.0857	69.8934	67.6967	70.2626	66.9325	69.3429	67.9913	70.9193
S099	76.5869	78.3106	79.2581	79.5164	77.355	76.5607	79.9043	79.1332	77.5861	79.0013	79.6818	80.5342	75.8299	78.4442	80.0219	78.8828	77.1197	77.4805	78.9062	77.9121	76.2711	76.7869	78.1481	77.4384	77.1329	80.1643	80.3608	79.8105	76.7941	79.3852	79.4978	78.4769	73.0101	71.684	71.1068	70.1922	67.2348	68.8125	69.7535	69.4198	71.4494	72.1668	72.0662	71.9507	68.6383	70.9181	71.5374	71.2458	70.8403
S100	76.8203	77.8868	76.3956	77.4945	75.2407	76.3905	74.7163	76.9062	76.3859	75.7127	77.0119	75.7325	74.804	74.6649	76.0012	76.1213	75.6797	75.8828	75.7872	74.2084	75.4057	74.2877	75.0082	75.3958	77.4585	76.5937	79.4797	76.9059	77.2664	76.4119	78.7156	77.2988	68.5061	68.5383	68.9696	68.826	66.8335	67.6111	68.2049	67.6719	68.3647	67.4098	67.9978	67.2637	66.5331	66.2307	65.0117	67.5901	67.1368
S101	72.3724	75.071	76.7317	76.7303	73.9476	74.7847	75.8756	76.575	76.7236	75.0861	76.7335	76.9375	74.3224	76.1543	76.7034	75.2179	77.4914	76.5789	74.6455	78.2031	75.8001	74.7094	76.1739	76.4074	76.7708	78.5378	75.3238	76.0506	77.3081	77.963	75.2809	75.3083	67.1832	65.4595	67.781	67.2932	66.8611	67.9497	67.9642	68.0322	68.5357	65.7101	67.188	68.9241	68.2641	68.1248	68.8667	68.8981	67.7603
S103	79.2338	79.6447	82.6295	79.0038	76.9484	79.1818	81.0352	79.1485																									68.45	70.0723	73.3918	69.4251	67.3844	69.8257	70.9161	68.5245
S104	73.0195	73.9211	75.0429	74.8401	72.7508	73.3427	76.6938	73.4386	77.2246	74.0363	75.6261	75.7092	75.8354	75.518	76.5605	73.5657	74.2904	76.4687	76.6776	75.7524	74.4318	74.3888	75.932	73.75									62.053	63.5756	65.3136	64.4563	61.1476	63.7297	64.9327	62.1328	66.5273	64.3363	64.6509	64.9215	63.8744	65.3612	65.4688	62.1951	63.4988
S105	75.4532	78.038	77.1368	77.1698	76.781	78.0335	77.7374	76.8997	74.7476	75.9226	76.46	76.8196	77.1621	76.6014	78.2124	76.5681	77.7417	77.2921	76.2655	78.5102	78.6821	77.1506	77.0151	77.9227	72.7159	75.5989	78.4691	75.5492	73.8902	74.5052	77.0302	72.7933	68.0208	70.0269	68.9542	68.2615	65.4947	66.4681	68.648	66.7049	66.4211	67.4096	68.9887	68.3797	67.6725	65.3524	65.761	67.5353	68.1235
S106	77.5892	80.9634	74.6802	77.9955	77.5888	78.6569	78.1738	77.6157	81.7949	83.9071	82.4515	82.2166	81.1848	81.4797	83.2756	81.0962	79.8478	80.6341	79.7998	79.0671	78.5473	78.8732	78.5513	78.6889	82.3249	82.5323	81.7877	82.1704	82.5561	81.189	80.5431	82.0966	69.2201	69.838	66.6633	68.7977	65.1576	67.049	69.2612	67.3595	71.0312	71.4381	73.5729	70.9039	70.5353	69.1398	71.6181	70.2451	69.928
S107	75.409	76.3736	74.9427	76.0242	75.1725	76.4747	74.382	75.7229	78.0167	77.3394	76.2438	78.4823	76.8586	76.2013	75.3402	77.116	75.4466	76.2894	74.7341	76.3607	77.237	75.1256	75.4897	75.5293	75.3681	74.7653	75.8131	75.5551	74.9252	75.3477	74.1359	74.5207	66.8124	67.8876	67.5817	68.329	66.2118	66.9987	65.7924	66.5631	69.0579	68.855	69.1282	69.0409	67.3877	67.4607	67.8919	68.0294	67.6717
S108	73.1843	77.2053	75.761	74.3773	73.2896	75.0377	75.0891	73.8219	75.0155	75.3992	74.5258	75.9897	76.3071	75.0108	73.6268	75.4709	73.5944	74.8396	73.8197	73.739	74.791	73.851	73.8205	73.0386	75.3285	76.9092	75.4296	73.8787	76.0502	73.2844	75.0714	73.8753	66.3297	66.2248	71.5486	67.9245	65.067	65.012	65.601	65.2635	66.6297	67.3921	66.5624	67.6094	66.7967	66.5712	68.551	66.2514	67.0805
[truncated: 47 more columns]

## Sheet: IS
IS Thickness (µm)
	FOVEAL ZONE BASELINE								FOVEAL ZONE 6-MONTHS								FOVEAL ZONE 12-MONTHS								FOVEAL ZONE 18-MONTHS								PARAFOVEAL ZONE BASELINE								PARAFOVEAL ZONE 6-MONTHS								PARAFOVEAL ZONE 12-MONTHS
SUBJECT ID	SUPERIOR	SUPERIOR NASAL	NASAL	INFERIOR NASAL	INFERIOR	INFERIOR TEMPORAL	TEMPORAL	SUPERIOR TEMPORAL	SUPERIOR	SUPERIOR NASAL	NASAL	INFERIOR NASAL	INFERIOR	INFERIOR TEMPORAL	TEMPORAL	SUPERIOR TEMPORAL	SUPERIOR	SUPERIOR NASAL	NASAL	INFERIOR NASAL	INFERIOR	INFERIOR TEMPORAL	TEMPORAL	SUPERIOR TEMPORAL	SUPERIOR	SUPERIOR NASAL	NASAL	INFERIOR NASAL	INFERIOR	INFERIOR TEMPORAL	TEMPORAL	SUPERIOR TEMPORAL	SUPERIOR	SUPERIOR NASAL	NASAL	INFERIOR NASAL	INFERIOR	INFERIOR TEMPORAL	TEMPORAL	SUPERIOR TEMPORAL	SUPERIOR	SUPERIOR NASAL	NASAL	INFERIOR NASAL	INFERIOR	INFERIOR TEMPORAL	TEMPORAL	SUPERIOR TEMPORAL	SUPERIOR
S001	27.7276	27.7316	29.2333	28.3299	28.7679	28.1906	28.4879	26.0215	28.2953	28.1089	29.7072	28.137	28.0118	27.0317	26.9359	26.4419	27.7832	28.5742	30.3883	29.1962	29.074	28.2389	29.4604	26.8995	26.8114	26.4344	28.2913	27.3806	26.3955	25.0278	29.1773	26.3938	23.9745	22.8353	24.7273	23.4187	21.239	22.0221	23.927	21.4865	21.9852	22.1573	23.088	23.2287	22.4813	22.3724	24.0632	22.1292	22.5552
S002			32.0756				32.583				33.874				33.6679				31.9847				32.3691				32.3376				33.9881				27.2528				27.669				27.4821				28.2433
S003	28.3405	30.0992	29.2287	29.1165	28.5616	29.3613	28.312	29.3522																									22.3017	21.9873	24.2349	23.1305	22.4513	22.0768	24.5848	22.7942
S004	28.3319	31.0512	31.3564	29.3883	29.7454	29.6392	30.4114	30.4377	29.989	30.8069	30.3808	30.0833	30.282	30.8963	31.0761	30.2569	29.7368	31.116	30.6888	31.0389	30.2272	30.5985	30.9464	30.035	31.5614	30.7441	31.252	31.3576	30.0726	31.0475	29.9731	29.9411	24.3525	25.6345	25.0145	25.8724	25.209	24.1366	25.4245	24.588	25.7996	25.3089	26.5468	24.8611	24.7327	25.0559	25.891	23.7813	25.5184
S005	32.5921	30.9387	31.3959	31.9725	32.7834	32.9324	31.7758	31.701	31.8016	31.0248	35.266	35.8141	32.4739	32.7137	31.2952	32.042	31.7827	31.1094	31.5943	32.482	32.2878	32.8876	33.4748	31.5736	31.5204	31.7575	31.6329	32.2743	31.601	32.0685	31.6925	31.1154	26.135	24.2375	29.0391	26.468	26.328	25.7951	27.5576	25.708	25.8915	26.7208	30.106	27.6189	26.7589	26.6569	28.3355	25.7908	25.0917
S006	31.9409	32.217	31.0069	33.247	33.8496	32.8527	33.1883	31.5147	32.9197	31.1865	30.4037	32.9382	32.4953	33.1066	31.8253	30.3084	30.5929	31.758	32.0878	31.7995	31.2584	32.0493	31.4797	32.2066	32.155	30.6074	31.6225	32.0564	31.7118	31.2024	31.6702	31.6533	25.7646	26.3157	26.7948	26.2577	25.2105	25.238	28.4968	24.6798	25.3992	26.2835	28.9183	25.6831	23.9199	25.7579	27.415	24.7869	25.0469
S007	26.0693	26.5224	27.5907	24.9741	26.1931	26.9445	29.7508	24.8155	22.9663	24.6524	26.4681	25.6172	25.2062	25.1702	25.0964	24.2636	26.3004	26.2344	24.9765	25.4876	26.4011	27.2041	27.507	25.3635	25.0523	25.3047	27.5721	25.6771	24.9723	25.6397	26.0944	24.3731	21.9516	21.3653	21.6354	20.5849	21.3931	20.312	22.7237	20.8561	19.5327	20.7812	22.8964	21.594	20.3809	20.9733	21.8856	20.2834	21.4771
S009	30.7279	31.2641	28.8865	31.0255	32.4344	29.9981	28.7103	29.7952	30.6132	31.631	32.0894	31.3513	30.634	31.6423	32.3294	30.2707																	25.5268	24.6446	23.6413	22.8435	23.5628	24.834	25.5809	23.9945	24.4023	25.8912	28.3894	25.3148	25.343	27.1176	28.2113	25.3962
S010	34.8079	35.1953	33.9657	35.364	32.2456	31.9329	35.0406	32.1756	31.3317	31.6124	31.4859	33.962	33.503	32.2364	32.8202	31.2831	32.1611	32.0293	32.1542	31.8141	31.844	31.0494	31.6805	32.4577	32.1012	33.2739	33.5717	31.4822	31.4114	30.0547	31.0725	31.5302	26.9746	27.0801	28.0417	26.6093	26.0397	25.9374	28.6031	26.0959	26.7475	27.0998	28.5338	26.6015	26.0686	26.7862	28.7769	26.6142	27.4621
S011	31.5875	32.1622	31.6576	32.1523	30.9817	29.2332	30.6487	31.0944	31.8985	31.7846	31.4925	31.2664	31.613	31.9357	32.3915	30.7741	31.5112	31.1557	30.6231	31.555	31.6361	31.0007	30.909	30.6458	30.7453	31.5169	31.6097	31.8429	31.3024	30.9565	30.0884	31.6691	24.3885	24.9185	26.0382	24.73	25.0766	24.0847	25.6173	24.6505	23.4631	24.36	26.6956	25.8962	24.9599	25.4777	27.4897	23.5932	24.9619
S012	30.5859	31.303	29.338	30.8161	30.2477	30.0741	30.4879	29.0117	30.3731	30.6293	30.0043	30.4876	29.837	30.7632	30.8975	29.4557	30.785	30.4398	31.594	31.1515	31.0874	30.5356	31.1312	29.89	29.0405	30.709	30.8715	30.3603	29.4093	30.4481	31.4665	29.3555	24.4028	24.3342	26.0712	24.9075	24.1914	24.8426	25.4578	24.2126	24.1726	24.5616	24.8411	24.3536	23.2831	24.3997	24.3022	23.5196	24.4121
S013	30.3298	29.3661	30.8566	29.739	28.3488	28.8764	30.6525	28.8848	28.7503	28.9432	27.3546	29.6011	27.7615	28.8395	29.65	28.2621	29.3262	30.7018	30.5968	29.8201	31.3647	30.3036	30.9303	29.4356	29.3067	29.1501	28.6391	28.7911	30.1566	29.8656	30.6554	27.756	24.9395	24.7468	25.828	25.6396	24.7259	24.4176	27.2394	24.4573	23.8968	25.1755	28.1359	25.3953	23.8878	24.8335	26.9542	24.9037	23.2548
S014	29.8827	29.9159	30.9993	30.5451	30.7609	31.1908	31.7098	30.0832	31.0467	30.5384	30.5137	31.4203	31.39	29.9826	29.812	30.7041	29.7627	30.6799	30.8918	30.1666	31.0135	30.5502	30.9922	29.5988	29.9517	30.017	31.1259	30.8859	31.0648	30.2313	31.5615	30.2146	24.6572	24.5508	26.4963	23.9483	23.8402	24.1498	25.0256	23.422	24.1557	24.0655	24.9703	23.842	24.4747	22.7646	24.7106	22.8288	23.264
S016			31.8022				30.4623				32.2525				30.8414				30.5172				30.9299				30.5894				31.0038				28.1255				29.0963				28.8459				28.0745
S017	29.0863	31.0127	28.0107	30.2436	30.0964	30.3759	31.3888	29.8196	30.0881	29.4112	30.5962	30.3154	30.1869	29.3473	30.6381	29.2534	29.734	30.5677	30.1461	29.9975	29.163	29.7646	31.7674	29.1102	30.5559	30.5083	30.4519	29.4387	30.4638	29.5514	30.4708	29.5525	25.5162	24.6127	26.5775	25.4047	26.4919	25.7916	26.4137	25.8648	25.1907	25.3195	27.272	25.7472	26.2569	25.8538	27.3651	25.8011	26.8085
S019	29.4589	28.8415	29.6467	29.1904	28.8629	28.7622	30.4515	29.1547	28.9462	30.8488	29.6519	30.5055	30.083	29.7008	30.3845	29.9831	29.9904	29.8901	30.4906	29.9593	30.2123	29.272	30.8591	29.758	28.6005	28.3403	28.4837	28.9387	28.4372	28.402	26.8535	28.1821	24.8981	24.8649	28.0489	24.703	25.1667	24.9895	27.3305	24.7447	24.8101	25.0601	27.762	26.6784	24.782	25.6117	27.2783	24.2607	26.0944
S020	30.1283	29.9722	31.6813	31.4499	31.5172	30.1901	32.5197	29.9977	30.3103	30.3734	29.3833	29.9647	29.6302	29.1873	30.2274	29.5527	32.2572	31.6069	31.2315	31.84	31.4335	30.6167	31.2122	30.8195	30.5868	30.4364	31.6731	30.2171	30.4521	29.3604	31.1538	29.3026	24.9692	24.9876	25.435	24.9868	24.9083	23.6733	25.5991	24.2594	23.8978	24.1347	25.6418	24.6059	25.2369	24.9463	26.8997	24.2865	25.6417
S021	30.0269	30.2104	29.9723	30.9907	30.6682	30.494	31.0353	29.0226	30.2636	28.7345	29.7798	29.9774	29.5686	28.2514	31.3773	29.7532	30.3714	30.2225	30.6053	30.9559	30.0041	29.9303	32.1312	30.2648	29.4059	30.089	32.0326	30.8428	31.188	31.2583	31.2481	29.3031	24.4306	24.2105	24.9714	24.3675	23.9876	23.6058	25.9809	23.1111	24.3377	23.688	24.5328	24.198	22.9004	23.7293	27.0809	24.8103	24.8688
S022	30.6172	30.6341	30.915	31.1327	31.3048	30.5142	31.9229	31.6714	28.8956	30.0183	32.8534	30.772	30.4704	31.1068	31.232	30.0562	30.478	30.2147	33.4252	31.4886	30.7289	31.0097	30.2684	30.0774	29.7121	30.8657	31.094	31.0513	30.6848	30.8101	31.0259	31.0269	23.075	23.4996	25.7663	24.4039	23.5205	23.5929	26.5463	23.8012	22.6523	23.3113	24.8093	23.6216	21.9586	23.7018	25.295	23.334	24.0429
S023	27.6988	26.3433	26.6064	28.2594	28.562	26.5605	28.8896	28.2629	27.4382	28.3699	29.7114	29.6509	26.4914	27.9184	28.2274	27.507	27.7752	27.9176	26.7183	28.8435	27.4364	28.7689	26.892	27.3666	28.9717	28.985	30.1166	29.1661	28.8137	28.4042	28.4118	28.9231	23.4006	21.0803	23.3728	22.4545	22.2594	21.4678	24.4131	22.8304	23.1256	22.9078	24.6011	23.1446	22.2592	22.9781	23.9325	22.8786	23.0199
S024	29.5502	29.3893	29.9117	30.6793	29.8629	29.1647	30.4073	30.6521	30.1622	30.9816	31.5321	30.5237	30.138	30.7315	31.1054	30.7765	30.9061	30.5698	31.6815	30.1146	30.409	30.0866	31.7654	30.234	32.247	32.5324	31.482	32.3588	32.2124	31.8551	31.5442	30.8241	23.2342	22.0072	23.0759	23.5795	23.1682	22.8765	25.1372	22.8751	22.6405	23.0698	24.7445	23.3829	22.5365	23.8216	26.2298	22.5701	25.0546
S025	30.71	31.0773	31.2505	31.4314	30.4634	30.3292	31.3956	29.3685	31.6875	30.8432	31.0507	30.566	30.4785	30.1465	32.3058	30.0932	29.2673	30.8641	31.3204	31.3141	30.4925	30.568	30.4762	30.2888	30.877	30.6583	30.4291	31.5346	32.0939	32.6331	31.4018	31.2518	24.5393	24.5834	26.2202	23.9651	23.4255	24.4081	26.5189	24.8527	23.5532	22.8336	24.1269	22.9423	23.0385	23.0241	26.869	23.6987	23.2065
S026	29.5901	30.3816	29.9244	31.3314	28.8381	30.2602	31.0153	29.298	28.6051	28.2719	27.8745	29.909	30.275	30.2055	29.2038	29.8996	29.5199	28.6197	29.6118	30.1577	27.9936	28.4952	30.7346	28.4749	28.3374	29.3791	30.0663	30.2864	30.1351	29.5128	29.8168	29.9295	22.9038	23.8455	26.9945	24.4644	22.8892	22.6739	25.0487	22.4954	22.5269	22.534	26.8193	24.0089	23.0928	23.1823	25.6285	23.3315	22.924
S027	27.6875	27.0864	27.8187	26.6124	29.0355	27.5708	28.5795	26.8661	27.6761	27.9131	28.8942	28.4612	27.2325	28.2143	28.6485	26.9954	28.4236	27.3661	28.4942	29.2573	30.6188	29.4454	29.0676	28.0078	29.0885	28.5088	28.7059	28.2626	28.157	28.1369	30.7331	28.6166	22.7006	21.5373	23.261	21.4934	22.5276	21.9547	24.1515	22.03	22.5286	22.8741	24.4268	22.7	22.1838	23.0566	25.226	22.341	23.4805
S028	32.9364	31.6995	31.7776	30.5486	33.2216	32.4543	32.3841	31.4727	31.2127	31.7311	31.4141	32.785	31.3045	31.5003	31.9011	31.3921	31.2025	31.5755	31.1192	32.3614	31.3772	31.0004	32.0899	31.2357	31.6818	31.7895	32.2675	31.9861	31.942	31.4292	31.6535	31.3266	26.3621	26.4441	28.0876	25.78	24.9515	25.0913	27.6334	25.6264	25.848	25.6945	27.5002	25.7526	25.0057	24.9559	27.3839	25.0269	25.7627
S029	31.4603	31.3371	28.2839	31.7279	31.0685	30.9602	30.9578	32.6668	32.6163	31.2528	32.0777	31.159	31.4472	30.9245	32.0015	30.3685	30.8069	32.1486	31.6331	31.3556	29.0883	30.8532	30.6776	30.8544	31.4081	31.8614	30.8906	31.1231	32.2398	30.448	31.7645	30.3404	24.7515	25.5532	27.2959	25.47	24.7023	24.7289	26.4514	25.4577	26.1004	25.8845	25.2934	24.8347	24.6572	24.7481	26.3647	24.6796	24.7771
S030	31.6546	33.0242	32.8337	33.0858	32.2608	32.4436	32.5518	31.6508	31.5771	31.0925	31.2111	31.8257	31.5728	31.497	32.4084	30.5561	31.5647	32.7567	33.759	33.8105	31.3587	32.2601	33.3784	31.8187	33.6744	33.0963	34.2023	34.2103	32.1605	33.4873	33.6807	32.885	25.011	24.1646	25.3907	25.4759	26.2523	25.7911	28.0192	25.0693	23.3133	24.6882	25.0863	25.1674	25.0696	25.0723	27.7146	24.3389	25.6992
S031	31.0988	31.1271	31.0527	30.4116	31.376	30.8354	30.292	29.7977	30.0567	31.724	30.5272	30.2801	31.0601	29.389	30.9766	29.7425	30.5841	30.9365	30.9856	30.3523	28.8004	29.6655	30.9183	30.2092	29.6127	30.7127	30.4314	30.8342	30.4613	30.6927	30.6727	30.4923	26.1179	25.9773	26.7175	26.026	26.0943	25.938	26.9957	25.1069	24.9735	26.3722	27.6715	26.1557	24.2678	25.7639	27.6676	25.9457	25.433
S032	30.4623	31.7656	32.7948	31.3109	29.2118	31.4339	32.5507	31.6698	31.0646	32.3132	32.035	31.845	31.6663	31.8528	31.8998	31.5022	30.2307	30.6643	33.2425	31.8104	30.6016	30.866	31.3659	30.0916	30.496	32.2212	31.0895	31.8719	31.1171	31.8349	32.0375	31.4	26.8067	26.4284	28.1102	26.3152	25.107	26.4042	28.0822	26.0694	27.6126	27.0761	28.4092	26.1753	27.0911	27.0628	27.9451	26.6	25.1295
S033	28.0352	28.3561	28.5197	27.8691	28.6826	27.2689	28.011	26.7953	26.7637	28.6987	28.6808	28.3166	27.5307	26.7387	27.7458	27.375	27.5928	28.568	28.3335	29.2346	29.0454	28.9716	28.722	27.4355	26.3634	26.4803	28.0721	28.1628	26.872	26.8532	28.579	26.5319	22.9175	22.3332	22.8715	22.3054	22.6315	21.582	23.248	22.4726	23.0143	22.9229	25.0131	23.0213	21.837	20.9451	24.947	22.6814	22.4843
S034	31.0955	31.1405	31.9887	30.6294	30.7485	29.9355	31.729	30.4393	31.14	30.8439	30.7114	31.1603	31.8801	30.6052	31.0146	30.7288	31.8916	32.2493	32.3451	32.0529	32.2113	30.4531	32.3537	30.544	30.7747	30.444	30.1816	30.7263	30.9227	30.052	30.1258	30.2863	24.3654	24.7727	27.5054	24.4676	23.4825	24.6349	27.5911	24.3214	23.5167	25.2084	26.7557	24.9585	25.0267	24.0888	27.3905	24.5258	25.101
S035	29.1491	31.3448	32.9393	30.6635	28.6008	30.3982	32.6437	30.4022	30.1458	30.5123	31.8666	30.9395	30.2112	31.3822	31.7948	30.0074	30.4336	30.1203	30.3288	30.5308	30.6765	30.45	29.8126	28.8849	30.2038	30.5349	30.6587	31.7718	31.1459	31.1651	30.8048	29.8927	23.7712	23.6055	26.7146	24.5928	23.0249	25.1185	28.2347	24.2791	22.9707	24.1192	26.7093	24.9224	24.5241	26.9514	28.1252	23.7375	24.7549
S036	30.7845	29.7861	30.1725	30.2721	29.8255	29.4176	30.1469	29.5113	29.9818	30.1577	29.3046	29.2991	29.1413	29.1663	31.0987	28.8851	30.1626	30.667	30.0528	30.0737	29.8656	30.5937	31.119	29.9587	29.1892	29.6585	27.7099	29.2916	29.3603	29.4833	29.2929	29.4704	23.505	23.5527	26.0285	22.9838	23.3212	23.1657	26.0934	22.7429	23.863	23.8982	27.1083	23.6392	22.5278	23.1055	24.8133	22.7822	23.3386
S037	28.252	27.4122	26.2479	26.9323	27.9594	27.1934	27.4148	25.4474	25.7351	25.6649	26.4134	26.4656	26.9201	26.4959	25.9626	25.497	27.4613	27.0905	27.756	28.1396	27.5377	28.4921	27.0609	26.4335	26.9609	27.0548	27.0219	28.0274	27.5761	27.4961	25.8276	26.5839	23.2055	21.8386	23.2046	22.41	22.5303	22.6371	23.3616	22.0832	21.9299	21.2609	22.5514	22.3768	21.9946	21.4786	22.9881	21.4901	22.3157
S038	28.1249	28.0727	29.831	29.0807	29.6947	29.0442	29.3797	27.5684	29.3074	29.9872	31.2427	31.0673	31.1078	30.391	30.9438	28.4098	28.5364	28.7793	30.2375	30.1416	29.141	30.4281	30.9128	29.4178	28.0761	27.4758	29.8622	26.8771	27.7517	29.0756	28.4232	24.5849	23.8545	22.3467	24.3054	22.5707	23.0954	23.3951	24.9882	22.7664	23.1511	23.9068	25.8748	24.1018	24.6108	24.0364	25.6308	23.3288	22.9376
S039	28.1386	26.9007	27.7285	26.7795	29.218	27.2059	29.2442	28.3077	25.6917	27.5437	26.7472	27.6545	27.7411	25.5626	26.6627	27.2416	28.4834	28.2684	28.3105	27.421	29.8157	26.7482	27.7568	28.9389	27.0221	28.5086	29.3405	28.4751	29.0396	26.7524	30.2992	28.6688	21.8324	21.6241	23.5343	21.5936	22.7149	21.1845	22.6604	22.3105	21.3593	21.1986	22.2524	21.5938	21.1565	20.3333	21.7778	21.8646	22.0716
S040	32.3599	32.0612	33.4965	31.6278	30.9879	30.7886	32.0077	31.0356	31.5157	31.3296	31.4041	30.8499	31.2353	30.455	32.775	31.0237	30.8674	31.2635	31.2115	32.8606	31.0833	31.3159	33.0789	31.0778	30.6561	31.1941	31.3155	32.1656	31.1281	31.2992	32.4308	30.3778	24.8814	25.2792	27.7299	24.1683	24.1287	23.5849	27.054	23.9942	23.8555	24.9363	26.2167	23.8181	23.2527	23.6404	26.1657	24.21	24.2775
S041	28.9731	27.8952	29.9548	28.4989	28.5944	26.4967	28.9481	27.7325	28.4179	28.9715	29.0682	29.2467	27.4786	27.9665	28.3082	28.766	29.1517	28.8398	29.203	29.2881	29.0934	30.4167	29.4997	28.5468	28.468	28.1134	28.3078	28.3934	28.4244	29.3685	27.9801	27.6853	22.7815	22.1479	24.4626	22.5798	22.6683	22.5576	23.2387	21.1739	21.8542	22.7105	24.5801	23.0701	22.3235	22.6575	23.9128	22.6067	22.4486
S042	30.2607	28.5939	29.9684	29.0074	29.931	27.8699	29.6589	28.922	29.5722	28.3367	28.5828	28.0271	28.9547	28.6058	29.0279	27.2793	29.9895	29.7388	29.9623	29.9618	31.1026	30.0802	30.0061	29.8336	29.3137	29.7844	29.1071	30.2024	30.3396	28.882	29.4717	27.8778	24.0606	23.1322	24.7595	22.7795	23.2279	22.8896	27.0992	23.7158	22.7249	23.3965	23.9036	22.1157	23.5501	23.5805	25.1852	22.832	23.7034
S043	30.5716	30.2727	31.844	30.8758	30.0387	29.2583	31.4985	29.5759	28.9205	29.7483	29.9054	30.8135	28.8596	28.2759	29.8507	29.2292	30.1425	29.7488	29.9676	29.9594	30.4387	29.2641	30.0815	28.7797	29.9762	29.863	30.0476	30.5277	30.6488	29.352	29.3657	29.547	25.5516	24.0778	25.9219	24.5466	25.2852	24.1753	26.6813	23.5444	23.7415	24.6961	25.8632	25.1852	22.7506	23.6109	25.974	24.0771	24.5301
S044	27.9702	28.6134	29.4771	28.4281	27.837	28.7897	30.0955	28.3267	28.0489	28.0522	28.9114	27.858	27.745	27.6781	27.5281	26.7119	29.8303	29.3682	30.3323	30.1321	29.8357	30.8194	29.6677	28.3986	28.0297	28.4363	27.9833	27.5208	28.7879	27.0401	28.7658	26.9061	21.8868	23.4061	23.4706	22.6636	22.5739	22.48	24.4943	22.0736	23.5076	23.5953	22.6236	23.1215	23.9361	23.7567	24.9365	22.816	22.9353
S045	28.7432	28.3706	29.5151	28.1191	26.6798	28.143	30.6902	27.8595	27.3934	28.2927	29.0368	26.8855	27.3648	27.7782	29.3131	25.9891	27.1576	28.0391	30.1556	29.0123	26.8992	27.6429	27.9566	28.2672	28.0759	26.9913	29.8727	28.1718	28.0218	26.8278	28.9836	26.4546	22.25	22.8258	23.7641	22.3847	22.1626	22.2759	24.7337	22.2297	22.6294	22.9883	24.1338	20.4531	21.93	22.5189	24.1199	20.8309	22.5236
S046	31.1364	31.5054	30.6829	31.5809	31.668	31.8722	30.8337	30.1757	29.1583	29.5042	30.4155	30.8598	29.9051	31.0821	31.6627	29.2086	31.2627	31.8137	32.3843	32.4518	32.8308	31.7281	32.7734	31.3298	29.4494	30.5258	32.3784	30.6204	30.7649	31.6219	32.6903	30.1042	24.6622	24.9774	27.8027	25.4313	25.1835	26.0225	28.0735	24.3862	23.0954	23.8693	26.5107	24.8513	24.1341	24.325	27.1426	22.8457	25.1784
S048	30.7898	30.1649	31.0274	29.9849	30.7656	29.8242	28.9899	29.0984	29.8978	29.7834	28.8508	30.3339	29.954	30.3697	28.7337	29.4421	30.9683	30.457	30.6948	30.7393	30.2547	30.3571	29.9167	29.8949	28.816	30.2201	30.0642	29.17	29.8059	30.413	29.9012	28.8986	24.0666	23.2063	24.0722	24.0023	24.4898	22.9153	25.3973	22.6108	23.5089	24.6221	25.0294	25.1872	23.88	24.1454	26.1328	23.1113	24.4242
S049	30.1077	29.1388	30.2552	29.608	31.6075	31.2466	30.3096	28.4799	28.9518	29.7102	30.7634	29.3494	30.0485	30.4715	30.1461	29.8775	31.1292	30.4997	27.8142	30.7191	30.4644	30.222	29.1769	29.714	30.6182	29.6346	30.6112	30.6942	31.4987	31.2412	33.6417	31.4112	24.4725	24.0659	26.2353	24.8432	24.9642	23.4557	25.6583	23.3575	23.5982	23.8751	26.2395	24.742	22.719	23.5706	25.212	23.8281	24.9693
S050	28.7775	28.8925	30.2975	29.5935	28.6548	29.5421	30.8953	28.1706	30.1209	30.6445	30.8497	31.3006	30.9462	30.0111	31.3423	29.9987	29.7002	29.7662	29.9974	30.241	30.4171	29.6862	31.5549	30.8383	29.6961	30.5801	30.1662	30.4738	29.4571	30.4285	30.1911	29.8057	24.0993	23.7023	24.277	23.9082	23.9968	23.7715	26.473	24.0849	24.4358	24.5501	26.4268	25.1454	24.5657	24.4412	25.1342	23.9034	23.9365
S051	26.4523	27.3401	28.0106	26.7673	27.4122	26.8883	27.6969	25.6083	25.5262	26.9973	28.0984	27.9791	26.7221	26.8696	28.3858	25.781	24.8997	26.2885	27.1499	27.306	27.6079	27.1832	28.0313	25.1191	26.5177	27.8023	27.9084	28.2919	27.1264	27.9432	26.7465	26.7765	22.3188	22.6758	24.5161	22.5249	22.0276	21.7465	24.4263	21.4463	20.8942	21.5652	24.437	22.0055	20.7094	21.4244	22.7896	20.8704	21.6055
S052	32.2546	30.806	32.0012	30.2601	31.2305	31.0441	32.6905	30.0825	27.84	30.0604	31.4766	29.7855	26.8583	29.4175	29.6158	28.3504	27.5873	30.0105	30.7634	30.2968	29.0174	30.2739	30.2787	30.3316	29.7018	29.851	30.056	29.2915	29.8521	28.471	29.4939	28.5929	25.5826	25.2873	26.4865	24.5103	25.6845	24.8376	26.4006	24.4862	23.8126	23.0875	25.3077	23.8165	23.1276	24.6707	24.9934	23.9156	24.8148
S053	32.5849	32.4674	32.619	33.2525	33.3076	33.2962	33.2153	32.3149	31.1817	32.1485	31.9815	32.8293	32.6508	31.812	33.1506	31.845	32.0514	32.9146	34.2453	33.0067	31.8896	32.232	33.5406	32.3685	31.6321	33.3128	33.5002	31.9527	31.4266	31.128	33.6981	31.1586	27.2896	28.0477	29.8511	28.0291	27.7599	27.4871	29.2994	26.7157	26.6189	26.6811	29.3274	26.9053	26.3765	26.834	29.0427	26.7151	27.4957
S054	28.5607	28.1171	28.6298	27.9532	28.9735	28.7037	28.3886	27.9493	28.1132	27.7877	27.9095	27.0869	29.0082	28.3041	27.2109	27.856	28.7444	28.0943	28.5755	27.877	28.6291	27.835	27.9011	26.8273	27.3476	25.8993	26.3236	27.1717	28.6035	27.7213	25.5006	27.9615	24.3079	22.9223	24.409	23.2792	23.2513	23.6278	24.3967	23.0494	23.4474	23.4082	23.4488	23.3876	22.7343	23.3308	22.5279	23.8496	23.0504
S055	30.4406	30.9201	32.1984	31.5449	29.6979	30.1137	31.6238	30.2187	31.0011	30.8703	31.1518	30.1961	31.0499	31.3611	31.2093	29.6274																	22.2464	22.7111	25.4278	22.9819	22.7133	22.8251	26.8122	22.3749	23.2352	22.8164	25.3824	23.9028	22.7605	23.8484	26.5177	22.8856
S056			32.0183				31.0088				30.3798				30.6432				29.6566				30.9787				29.9557				30.5903				24.2696				26.105				23.9966				24.1302
S057	30.0468	30.9249	31.2536	31.2514	29.2713	31.2234	31.0263	29.4653	30.5921	31.0379	31.3632	31.1318	30.7001	31.4009	31.2378	31.0202	29.7922	31.2369	33.2237	31.7755	30.1877	31.2923	31.9079	30.0114	30.7803	30.1334	30.5754	31.5855	30.2482	30.0241	30.9731	30.1299	24.5443	25.3324	26.4672	25.0538	23.3603	23.6751	27.1162	24.6189	24.5905	25.1568	26.4616	25.2563	23.5077	23.8594	26.0894	24.4087	23.9214
S058	27.4199	27.4616	27.68	27.3273	27.7143	28.6492	28.4522	27.4804	27.5578	27.8506	30.047	28.0435	26.4886	25.8946	28.3546	26.7666	28.3953	28.6594	30.8394	29.7132	28.1049	27.4975	29.2551	28.5071	28.5023	27.9506	29.3206	27.4176	27.6092	27.9176	28.7919	26.6352	22.2135	20.6489	22.2936	21.2157	21.9387	21.5811	22.7011	21.5245	21.8025	21.8992	26.5294	21.8795	21.4801	22.2695	24.4439	21.6285	22.8197
S059	29.7685	30.4328	29.7728	30.7866	30.2161	29.9468	30.0299	29.7398	29.8269	30.0466	30.497	29.121	29.9727	29.2618	29.92	29.2048	29.5151	30.081	29.5592	30.1239	28.8657	29.0284	29.7787	29.249	28.2538	30.1127	30.1165	29.7411	28.9637	28.286	30.3854	29.5001	24.5292	24.9452	27.0177	23.992	24.0205	24.1567	26.3349	23.2121	24.5141	24.2408	26.3762	24.0681	22.9258	24.0584	26.5009	23.6717	24.4131
S061	29.2949	28.2058	29.2332	28.2122	28.8282	26.5259	26.9115	26.7729																									23.5027	23.4271	23.9	22.0245	21.886	22.5175	25.5593	22.5041
S062	30.5298	30.9755	30.975	30.1754	30.6326	30.5873	31.1786	29.7686	28.0188	30.4192	32.0294	31.3027	28.873	30.1367	31.0491	30.4748	30.8313	31.555	31.3924	31.9312	30.7401	31.2916	31.2904	30.8293	29.312	30.6029	31.2281	29.8958	30.412	30.4294	31.1392	29.4709	26.4616	25.273	26.4708	25.0103	25.0913	24.9494	27.6089	24.7064	24.6451	24.9236	26.8757	24.5987	23.8616	24.847	27.3499	26.3623	25.5301
S063	29.6456	29.8819	29.6107	30.0569	29.7769	29.0579	27.9244	28.7434	29.362	30.5294	31.7882	30.8649	30.6638	30.4585	30.4397	29.2177	29.6961	29.8458	30.0441	31.162	30.7905	30.942	29.4356	28.8853	29.9247	29.0413	30.5643	31.0827	32.0171	29.159	27.7784	28.6716	24.7228	24.4809	24.637	24.5269	23.8972	25.0279	26.268	23.2043	23.4309	24.856	26.8755	25.3033	25.5634	25.7308	25.8591	22.9477	24.4724
S064	31.3032	31.6107	32.5557	32.3325	30.6143	30.9302	32.6803	30.8864	30.4448	30.9694	31.0659	31.7575	29.9355	30.7442	30.2078	29.6173	32.5631	32.0945	30.8801	32.2936	31.6115	32.6637	31.1221	31.2245	30.0754	31.5696	31.7357	32.0353	30.322	32.5682	32.892	30.1939	24.0752	24.0236	25.5956	23.9934	23.4562	24.5799	26.6562	23.187	23.8899	23.2864	24.7019	24.3257	22.3797	23.8155	26.7406	23.5487	25.8431
S065	30.2949	31.5794	32.4574	30.5283	30.9424	31.2118	31.278	29.8976	30.0849	29.9307	30.6583	30.973	30.9822	30.73	30.9786	29.4267	29.5942	30.5243	31.3575	31.1709	31.1088	30.9433	30.8269	29.4633	30.0971	30.3696	31.519	30.6132	29.974	30.0023	31.4662	30.0147	23.6941	24.5757	26.9625	25.0515	24.2409	24.6592	26.5542	23.4402	24.28	24.1086	26.8074	25.2854	23.2951	24.6164	27.4926	23.9921	23.7681
S066	30.9837	30.2405	30.9201	29.6895	30.2756	30.5029	29.9897	29.2228	29.6859	30.3916	30.141	31.1556	30.204	30.7578	30.9519	29.7101	29.07	29.6946	30.6108	29.6974	29.6635	30.1157	29.8612	28.735	29.4642	30.3435	30.8547	31.1661	29.4565	30.3378	29.812	29.7211	24.3105	23.7469	25.7542	24.397	23.7253	23.8276	25.3006	22.9608	22.8749	24.1052	27.0429	24.2753	23.0315	24.1716	23.9219	22.5976	23.2699
S067	30.1609	29.6324	30.2766	30.4803	30.764	30.0686	31.4367	29.7464	31.2584	30.8594	31.2992	31.8547	31.2889	31.2008	31.3013	30.4429	30.1098	30.31	30.8585	30.1485	30.0795	31.7411	30.5433	29.2058	30.0721	30.112	30.8804	30.2498	30.3599	29.0268	29.8741	29.1047	25.5695	24.3521	27.1514	24.8377	23.4713	24.08	26.4233	25.3324	26.5166	26.6516	28.5052	26.8592	25.3332	25.8437	27.9416	26.3541	25.712
S068	29.1188	29.9767	29.2317	28.6123	30.1502	29.1269	31.5822	28.3879	28.3601	29.6003	30.3439	29.8737	30.0447	29.6202	30.7648	29.0171	29.4523	29.0419	30.515	30.1858	29.2258	28.4465	29.3884	28.2402	27.3928	28.3551	28.3622	29.263	28.8502	28.2196	27.2273	28.0624	23.8976	23.0813	23.6335	23.6595	24.5088	22.4289	24.8987	22.5586	23.0433	23.5162	25.4548	22.9389	22.447	23.4996	24.1911	22.6554	23.0097
S069	31.3341	31.1413	30.7416	30.4104	31.7344	30.0805	31.3121	29.7544	31.6528	31.1288	31.2428	29.8106	31.8984	30.7238	31.0405	30.1211	31.8513	31.5723	31.1487	30.7694	30.1003	30.2267	31.4255	29.9395	30.401	31.023	30.8997	30.6632	30.7567	30.9421	30.8418	30.6413	23.7334	24.352	25.4737	23.1685	22.7839	23.5749	25.3743	23.5489	24.0088	24.6342	25.1246	23.7161	23.0297	24.1166	26.3852	23.8946	22.0007
S070	32.8628	32.5437	32.5657	31.7143	31.781	31.9842	31.9735	30.4282	32.651	31.8113	30.8962	31.7441	31.352	32.1939	31.8775	31.2831	31.8856	32.1128	32.6531	31.6248	31.6166	33.131	31.8348	31.7083	32.8012	31.8011	31.3517	32.686	31.4427	31.2338	32.5454	31.7681	25.8456	24.478	25.9367	25.2924	26.7597	25.8038	27.3682	23.5818	26.4966	26.2761	26.5937	27.3458	26.8789	26.4634	29.2688	24.5602	26.4962
S071	32.1305	32.0213	32.2432	33.3017	32.4739	32.1323	32.9546	31.2234	32.5612	31.2074	31.1843	32.0619	37.2197	31.3014	32.8144	31.4956	32.0277	31.8195	31.9234	34.1373	32.8354	31.6496	30.9621	31.633	32.9165	32.4908	31.5952	34.4781	32.7231	31.384	31.1326	31.9227	26.1194	25.697	29.1812	26.7605	26.1387	25.689	28.4107	25.168	26.6234	25.673	28.0704	26.7495	25.5491	25.413	27.1131	25.3213	26.4278
S072	30.3819	31.5037	31.7444	31.1645	31.1348	31.8872	31.0944	29.5893	28.8692	30.0645	32.2196	31.2039	29.5954	30.313	30.6509	29.3062	29.6937	30.814	30.8954	30.7463	30.3854	30.2426	30.3591	29.6733	29.7102	30.7248	30.4973	30.7691	31.1774	30.9464	30.3838	29.9094	24.4488	24.3713	27.0449	24.3166	23.703	24.9038	25.4868	24.0989	23.3655	23.2642	24.9781	23.9373	22.3322	23.9747	25.0941	24.3562	23.3247
S073	30.3499	29.9406	31.4713	30.8639	30.7283	30.7898	30.3744	28.9894	30.1146	30.1158	31.4758	31.9348	31.0581	29.9514	31.6008	30.0865	30.2085	30.8054	32.7725	31.3642	30.9174	31.0598	31.4484	29.8921	28.9023	30.314	30.4075	31.1017	30.8748	30.8793	30.4877	29.4212	23.0409	23.4897	25.7338	23.2141	23.7767	22.962	24.8833	22.4691	22.701	23.8224	25.6317	24.9426	23.0743	24.2849	25.8647	23.2323	22.9673
S074	30.5196	29.9632	30.1001	30.0131	29.4003	29.1076	30.2902	29.2176	29.7154	29.1154	27.1046	28.5879	28.5269	28.1264	28.9316	27.8281	29.1331	29.5151	29.3857	28.8438	28.6424	28.826	30.383	29.1535	28.6528	28.9534	29.8935	29.2302	29.2331	29.7619	30.2348	29.1313	24.0562	24.2563	25.3513	23.8732	23.657	23.469	25.716	24.5231	24.3031	23.8883	23.9611	23.8502	23.0282	23.2422	24.7152	23.3301	24.0153
S075	31.4618	31.5376	30.9468	30.5059	30.8755	30.9055	31.8791	30.7606	30.8383	31.1189	30.1728	30.4717	31.0381	30.4365	29.0541	30.1889	32.1168	32.0554	31.1951	31.0956	30.7284	31.2514	31.508	31.0382	30.6959	31.0589	30.8499	30.9265	30.3851	30.5002	29.656	30.4731	27.7463	27.7169	29.6225	28.3126	28.0418	27.9382	29.3011	27.7705	26.8492	26.984	28.5535	28.5041	27.7437	26.9244	28.7104	26.7739	28.7678
S076	30.8907	31.1695	31.1991	30.6741	30.8554	30.4099	30.7953	30.2301	28.8476	28.7029	30.2892	29.7404	29.5636	28.4897	30.7563	28.6809	30.8606	31.2671	31.1345	31.7919	30.6913	32.1871	32.0415	30.6307	29.9478	30.417	31.0641	30.5166	31.0255	30.3244	30.12	29.7911	24.8446	24.4939	27.6465	23.9489	24.7575	25.0672	26.8509	23.6922	23.5257	22.9667	27.2508	24.0138	22.7197	24.2658	25.888	22.9384	24.7527
S077	30.4278	29.5968	32.9646	30.7071	30.2181	28.3789	32.7554	30.0024	28.9459	29.4221	30.7809	30.4994	31.4655	29.8275	29.8046	29.6882	29.1842	30.9178	30.4766	30.6268	29.1039	30.2017	30.9246	29.8113	29.1499	29.9427	30.3731	29.6793	28.8876	29.9047	30.4754	29.0633	24.1892	25.196	27.5505	24.2435	23.4363	22.8487	26.0505	24.2465	24.1189	24.495	26.4469	24.4923	23.4651	23.9162	25.6232	23.8512	24.2527
S078	29.3164	28.3456	28.7596	27.7246	28.1319	27.8231	29.6588	27.2941	28.1895	28.0339	29.1292	27.1729	28.6464	27.0393	28.0966	25.9239	28.7934	28.269	28.7811	29.5607	28.8062	27.6029	29.0802	28.3545	28.755	28.3597	30.3446	28.8905	27.64	27.5759	29.3161	26.993	22.7084	21.893	23.738	22.152	21.4251	21.2254	22.8722	20.8499	21.5055	22.5956	24.3975	22.2034	21.9446	22.0269	23.0393	20.624	23.7736
S079			29.8466				28.5609				26.7573				28.5485				27.2706				27.494				26.9546				26.1548				25.0094				25.8071				25.0806				25.8345
S080	31.7075	32.1365	32.0436	31.3376	30.7157	30.7004	31.1236	30.7624	30.8327	31.3349	31.2408	30.9411	30.7143	30.8661	31.134	30.1217	31.4202	31.8324	32.0463	31.6348	31.155	30.985	32.0394	31.2542	31.107	30.6056	30.2243	31.8963	30.4223	30.506	30.6797	29.9956	23.0419	23.6132	25.9475	23.8257	24.2604	23.2664	25.3375	23.5963	23.816	24.7066	27.982	23.9346	21.8844	24.2187	25.1537	23.2165	24.227
S081	29.7357	30.4891	29.4667	29.7303	29.8201	30.4802	30.7969	28.9607	29.0548	31.2093	30.0835	30.352	28.1923	29.2588	29.4911	27.3795	29.3102	29.9133	30.9444	30.3001	30.433	29.8232	29.3385	28.8057	28.8553	29.7691	30.4452	29.4225	29.6861	29.9404	29.0333	28.3631	23.554	24.6416	26.7176	24.3683	24.7853	23.1645	24.9738	22.4026	22.2031	23.2248	25.2008	23.842	23.2821	23.8989	24.7218	22.0239	22.9417
S082	29.0543	29.3035	30.5512	29.4329	30.3375	29.5088	29.7004	28.5771	28.6922	30.0452	29.8161	29.1743	29.247	29.8581	30.5066	28.4242	28.3105	29.24	30.9338	30.3845	29.422	28.9358	29.6763	28.9662	28.8809	31.0169	30.65	29.925	28.7746	30.4019	30.7292	28.8765	24.1124	24.0488	25.7276	24.451	23.6922	24.213	26.9803	23.5325	23.7823	24.3457	27.1203	24.2893	24.3563	24.4474	25.9318	22.711	23.6845
S083	31.2021	31.473	30.8774	29.8488	30.349	29.4955	30.9315	29.6186	29.6352	30.5917	30.9347	30.1408	28.0114	29.9936	31.736	30.4662	29.1946	30.4129	30.8987	30.6797	29.2729	29.0691	30.2838	29.5164	30.9154	30.0205	30.8715	32.2618	30.9129	30.0931	30.079	29.6054	24.1453	24.245	25.9039	23.6523	23.3608	22.8342	24.6558	23.0774	23.7658	24.4887	25.7347	24.1122	22.3659	22.7936	25.6889	24.028	23.971
S084	29.7249	29.6894	31.0365	30.2249	30.8197	30.162	30.5553	30.1113	30.1604	29.5282	30.8713	29.7319	29.3462	30.4423	31.158	28.0531	27.4862	28.4817	29.2112	28.6259	26.3216	28.763	28.8015	26.8426	29.1739	29.8257	33.3575	31.0775	29.7399	31.1641	31.0239	29.6647	22.9987	23.7777	25.3763	24.1204	22.9057	22.2948	25.97	24.2395	23.8008	23.7854	26.7914	24.5377	22.9355	23.0015	24.7874	22.3164	21.5591
S085	28.585	28.4295	30.9675	30.0691	29.437	28.7416	29.3723	29.1206	27.2641	27.7325	30.6501	29.3029	27.7393	28.5544	30.5439	28.3893	26.4285	29.3571	30.08	29.6697	27.0002	29.3237	29.5765	28.3771	28.4989	30.3976	30.1623	29.9011	28.5147	29.6722	30.3675	27.5749	22.8273	23.0022	24.094	23.3071	23.1023	23.1153	24.4044	23.092	21.8696	23.0972	24.0061	22.7194	22.8374	22.9631	26.3208	22.6994	21.4823
S086	30.2951	29.8435	30.4722	30.862	31.3682	30.556	30.8252	31.0392	29.4625	30.2121	29.8618	29.7226	30.6767	29.9419	31.3674	28.3474	30.5745	29.5494	30.8928	31.3666	30.4133	30.832	31.1098	30.9633	30.7149	30.6892	29.1743	29.807	31.5196	31.8605	29.6726	29.7178	23.4344	23.5055	26.9646	25.1765	24.6225	24.568	26.8992	24.3139	22.6363	23.8768	25.5642	23.6272	22.4026	24.4064	26.4115	22.1379	24.0895
S087	27.0757	28.3314	27.3787	27.0075	25.5075	27.2982	28.0139	28.0456	29.9888	28.7121	29.1131	27.5045	28.7992	27.9777	29.0917	27.9072	29.0205	28.646	26.8776	28.9055	28.0658	27.9305	27.1563	29.1626	30.4082	29.2117	30.165	27.5715	27.7576	28.3781	30.6115	29.1036	22.5073	23.4442	22.7848	22.0323	21.3083	21.1094	23.7626	22.0662	21.3531	22.8317	22.4805	22.5113	20.7339	22.1232	23.7835	22.0014	21.8589
S088	31.143	31.0148	31.1355	30.8665	32.1867	31.0167	30.4988	31.0682	29.832	30.7191	32.9322	32.2438	31.5491	31.4126	31.4775	31.2134	30.3376	30.9598	31.4089	31.1968	30.6783	30.5707	30.8774	30.9333	30.4557	31.3261	31.3411	31.262	30.8576	31.5127	31.4046	30.9635	27.5292	26.1942	26.3987	25.4599	26.1459	25.5811	26.7298	25.8517	25.4815	27.279	28.5783	26.8027	25.571	26.6885	28.097	26.3781	26.1615
S089	27.3798	27.3297	27.6577	27.4316	27.426	28.2602	28.1032	27.646	27.434	27.4378	29.1417	28.982	28.3864	27.7936	30.4934	28.7559	26.441	27.4993	30.2088	28.2379	27.4468	27.9937	29.2465	27.1918	29.5036	26.2837	29.4318	28.0079	28.3631	27.999	28.9194	26.3717	21.5463	21.4561	23.5262	21.5614	19.9469	21.517	24.5807	21.2302	21.1881	21.1284	24.4053	22.3832	20.386	20.6246	24.4518	21.1755	22.1966
S090	31.8893	31.3452	32.9286	31.3725	30.7795	31.8628	31.5173	30.6656	30.8009	30.5211	31.8726	31.5301	29.3099	29.5119	31.0898	30.5706	31.114	31.1533	30.8843	31.6554	30.936	30.8413	30.7355	30.292	30.4251	30.873	31.0556	31.3535	30.2645	30.6219	30.7603	30.6791	25.0128	25.2048	25.9813	24.5578	25.3033	23.9762	25.6619	23.197	23.7984	24.7764	24.9357	24.8781	23.0485	22.9564	25.4684	23.7493	24.1447
S091	28.4654	28.7812	28.4278	27.5152	29.1607	27.9955	27.665	28.0078	27.6607	28.1041	26.2756	27.9073	26.9353	28.9558	26.8113	27.531																	24.3676	23.5852	23.6192	22.2896	23.4735	23.7095	25.097	22.53	22.5459	23.5265	22.4901	22.7801	23.2138	22.7573	23.0064	22.8902
S092	29.3415	29.5743	28.7334	29.9585	29.3658	28.8351	28.5031	28.4866	30.343	30.032	31.2876	30.1238	30.0438	29.0547	30.0202	29.9701	27.7695	27.9884	29.1568	30.0275	27.6091	27.7534	29.5295	29.0871	28.6704	30.4254	30.9379	30.6655	28.8116	29.7335	30.4105	29.4137	23.7549	24.2008	25.1306	23.9217	23.6103	22.9171	24.3186	22.9406	24.0187	23.8726	25.8802	23.8588	23.0769	22.6397	23.9314	23.9751	22.6705
S093	31.4864	30.0071	30.407	29.9249	30.761	30.8257	31.2634	29.6186	28.211	31.1375	31.412	30.6875	30.9335	31.4094	32.209	29.8438	27.7697	30.8377	29.8671	30.9647	25.3995	30.7495	31.275	31.9521	30.3623	31.546	31.1435	31.151	32.1431	31.2593	31.3717	31.0803	25.933	24.0328	25.1285	22.5998	24.5461	24.8062	26.2061	22.8482	23.9767	25.6912	26.2873	24.7352	23.961	25.2943	27.5139	24.6162	22.9865
S095	27.8756	27.956	28.7214	28.3644	28.939	26.6476	26.9337	27.3063	28.3113	28.9312	29.7494	28.9959	28.2198	29.2742	30.4637	28.5457	28.3582	29.5226	29.8738	29.0594	29.1907	29.8781	30.4176	28.6443	26.4771	28.9154	29.6271	28.8106	28.8329	29.0761	31.0108	29.2286	22.4626	21.7962	23.2631	22.0456	22.2092	21.8442	23.2874	21.6248	21.9233	23.112	24.5026	23.2742	21.8501	22.873	24.8158	22.0094	21.1489
S096	32.0569	31.21	32.0902	31.8269	31.3707	31.289	31.3916	31.1433	31.1525	31.0552	31.6415	31.1462	30.8527	30.6818	32.6002	31.5966	30.8364	31.1533	32.6266	31.8472	32.348	30.7561	32.3125	30.9303	31.0494	30.8634	31.5243	30.941	31.2524	31.0852	32.1865	31.0622	25.7924	25.764	26.6751	25.1803	24.7828	24.1197	26.6322	24.2305	25.9393	26.4257	27.417	25.7682	25.3296	24.5477	27.8609	24.7674	24.8933
S097	28.5774	28.1071	29.2526	28.6232	28.1597	28.1309	28.5063	27.4663	28.56	30.2913	29.9365	27.9636	27.9715	28.9983	30.8653	28.1793	27.6202	29.8876	29.5789	28.5023	29.2254	29.4081	29.5238	28.0473	28.5992	29.3256	29.7713	29.5361	27.8662	29.5275	30.4914	28.4263	22.1929	22.3891	23.8477	23.0102	21.1632	21.3993	23.6304	22.1419	22.8271	22.3813	24.873	23.064	21.2094	21.3269	24.3514	22.6022	22.3338
S098	30.5723	30.6513	30.6184	30.8968	31.0538	31.1716	30.689	30.8944	30.6275	31.0711	30.6139	30.7016	29.3269	30.5543	30.8182	29.9566	30.4105	30.9083	31.1656	31.1344	29.4687	30.7816	30.8366	30.548	30.6764	31.5398	31.5348	31.5	30.7666	31.5316	30.8816	30.984	27.0769	27.487	28.2862	26.5623	25.5542	25.7559	27.589	26.4538	23.8926	26.3566	28.2314	25.7031	24.0531	25.6594	26.773	26.2389	26.838
S099	32.0184	31.5004	32.6912	31.0653	31.7215	32.132	31.2231	30.5201	29.6082	30.6579	31.3962	31.2842	30.8104	30.8759	30.4898	30.6434	30.444	30.5298	32.36	31.7651	30.3917	30.6714	31.4617	30.8515	31.0513	30.1643	31.4699	31.3681	31.192	31.0284	31.6598	31.4967	28.1393	27.3774	29.7619	27.5743	26.3016	26.4241	28.2821	26.2379	25.3069	24.9748	27.1217	24.9785	23.3716	24.4692	28.0974	25.3308	27.1268
S100	31.5575	31.3419	32.014	32.1496	31.139	31.2849	33.1772	31.4944	31.1056	32.2575	31.6367	32.15	32.3061	31.9924	31.8623	32.0451	32.2761	32.5573	31.6715	32.0817	32.6995	31.2366	32.9485	31.3432	31.2741	31.7844	31.8315	31.3957	31.7729	31.7557	31.7151	31.1965	25.7454	26.0744	27.5796	25.995	25.33	25.67	28.8191	26.0209	25.8409	26.3295	27.592	26.554	25.3491	26.1112	27.6497	26.0511	27.2571
S101	28.9579	29.7657	31.5462	29.6996	29.7671	30.0853	32.3698	28.9387	29.1917	30.6467	30.8778	30.3042	30.108	30.4518	30.0456	31.2362	29.8345	30.0746	30.9237	30.7246	30.2322	31.8267	33.1422	30.3005	30.3135	29.3925	31.0615	30.9538	29.8473	28.9416	30.9748	30.3217	23.1826	23.7624	24.9454	23.5958	23.7351	23.1468	25.2705	22.4163	22.2779	23.8847	25.4381	23.6514	22.8566	23.5905	25.0197	23.3374	23.1476
S103	30.4742	29.7068	30.2716	30.4814	31.0359	30.5321	30.7426	30.0425																									25.5395	25.1622	26.1934	24.0792	24.4561	24.3715	26.9876	25.1707
S104	31.489	31.1996	32.7928	31.3736	29.9759	29.7724	30.9783	30.58	30.068	31.6988	31.9309	30.1225	30.2253	30.5318	31.0844	30.0566	31.0301	30.9175	30.5321	30.071	30.302	30.3655	30.94	29.8123									25.1528	25.6005	27.0329	25.3321	24.7105	25.1872	26.4904	25.4554	24.5825	25.3752	26.2292	24.9077	23.4766	25.2313	25.346	24.7815	25.6737
S105	28.3265	26.5114	28.7866	28.8768	27.3653	27.2147	28.2988	28.5222	28.0631	28.5776	28.4608	28.3611	28.218	28.3851	29.4443	28.1877	29.1178	29.3344	29.7346	29.5577	28.7911	28.9435	30.6873	28.1466	28.285	28.6802	30.3337	30.0619	28.7084	28.1628	30.029	28.9105	21.6651	20.3207	23.4359	21.6937	21.7858	20.7759	23.3138	21.5347	21.9717	21.9604	23.9303	22.7787	21.5634	22.1318	24.6594	21.6435	21.6052
S106	28.6676	27.3815	29.5861	28.1997	28.8847	28.7106	29.688	27.9082	28.7687	29.4086	31.3107	29.9817	29.3536	29.2626	31.1194	30.0894	28.646	29.0399	30.5655	30.1153	28.6153	30.452	30.7803	28.9935	28.001	28.0186	30.118	27.0158	26.9579	28.2149	29.3152	26.8071	22.8751	22.0769	25.3644	23.2084	22.9221	23.2264	25.0458	22.4847	22.9641	23.2817	26.3687	24.0738	22.8777	23.5546	25.7733	24.078	23.5519
S107	30.343	30.4429	31.0209	30.6913	30.6945	28.7483	29.7091	28.703	29.691	30.6979	30.769	31.4892	30.4653	29.7808	30.939	29.9233	29.5179	30.1533	30.6367	30.8269	28.9145	30.2301	31.8113	29.3209	30.6645	30.9132	31.1598	31.6438	30.6015	30.8829	31.2368	30.2425	23.4607	23.8472	26.0195	24.9166	23.8792	23.9233	25.7939	23.2938	22.5963	24.0339	27.6883	24.8787	23.1122	24.493	26.3693	23.4942	23.1229
S108	27.7716	25.7914	26.8302	26.8189	27.7437	26.7908	29.2835	27.6179	27.1992	27.1767	28.2773	28.2154	27.2042	26.2635	29.038	27.4348	29.0963	28.65	30.6965	28.7875	28.1335	27.9935	29.9948	28.7214	27.8136	27.4964	29.2842	27.5408	26.8974	27.1004	28.5806	28.5697	22.354	22.9519	23.2487	21.6546	22.7815	21.9429	22.932	21.6009	21.4066	22.0508	22.6626	22.5837	21.5105	21.7136	23.7436	21.5298	22.262
[truncated: 47 more columns]

## Sheet: ONL_OPL
ONL + OPL Thickness (µm)
	FOVEAL ZONE BASELINE								FOVEAL ZONE 6-MONTHS								FOVEAL ZONE 12-MONTHS								FOVEAL ZONE 18-MONTHS								PARAFOVEAL ZONE BASELINE								PARAFOVEAL ZONE 6-MONTHS								PARAFOVEAL ZONE 12-MONTHS
SUBJECT ID	SUPERIOR	SUPERIOR NASAL	NASAL	INFERIOR NASAL	INFERIOR	INFERIOR TEMPORAL	TEMPORAL	SUPERIOR TEMPORAL	SUPERIOR	SUPERIOR NASAL	NASAL	INFERIOR NASAL	INFERIOR	INFERIOR TEMPORAL	TEMPORAL	SUPERIOR TEMPORAL	SUPERIOR	SUPERIOR NASAL	NASAL	INFERIOR NASAL	INFERIOR	INFERIOR TEMPORAL	TEMPORAL	SUPERIOR TEMPORAL	SUPERIOR	SUPERIOR NASAL	NASAL	INFERIOR NASAL	INFERIOR	INFERIOR TEMPORAL	TEMPORAL	SUPERIOR TEMPORAL	SUPERIOR	SUPERIOR NASAL	NASAL	INFERIOR NASAL	INFERIOR	INFERIOR TEMPORAL	TEMPORAL	SUPERIOR TEMPORAL	SUPERIOR	SUPERIOR NASAL	NASAL	INFERIOR NASAL	INFERIOR	INFERIOR TEMPORAL	TEMPORAL	SUPERIOR TEMPORAL	SUPERIOR
S001	105.404	103.063	103.275	104.918	104.092	99.7699	99.8034	105.621	101.712	102.413	101.915	103.63	103.515	101.024	100.509	104.837	99.2053	101.622	102.161	102.018	101.741	99.0601	99.2366	103.722	98.4737	100.751	100.644	100.828	100.898	97.7318	97.6948	101.479	94.0013	95.5763	98.9771	91.9564	91.5214	92.1853	95.3277	94.3805	90.9749	92.8048	99.0925	89.979	86.2845	90.2442	92.6062	89.4849	90.1268
S002			120.797				120.968				120.088				121.467				125.539				126.577				121.287				122.512				101.015				100.363				97.1219				97.0456
S003	101.739	103.371	110.937	111.09	108.766	102.262	109.051	108.112																									97.9412	101.97	105.677	100.14	99.0268	98.8308	102.027	100.394
S004	102.81	105.163	104.959	106.608	101.628	101.974	104.087	105.969	105.732	105.144	102.393	107.629	100.695	101.805	99.5863	104.278	105.483	102.247	104.294	103.645	99.6579	102.421	103.133	102.853	103.018	104.667	106.762	106.895	99.8874	101.336	103.21	105.876	95.7566	98.8156	96.5872	93.2157	91.1958	90.7611	95.8662	95.0969	94.3663	96.9184	95.262	89.0485	87.315	88.323	94.2836	91.8092	92.3533
S005	109.958	118.993	120.665	116.982	110.438	109.833	121.805	109.784	110.973	118.975	115.93	114.388	111.588	110.71	119.462	112.158	113.412	120.854	119.844	113.192	110.401	110.961	116.294	112.408	112.432	120.761	122.433	115.751	114.966	113.091	119.136	110.589	95.823	99.3899	96.8998	91.9452	91.2662	90.8938	101.787	92.5322	93.122	96.012	93.8024	90.3333	88.0577	86.4376	96.8688	90.8366	92.874
S006	116.487	116.538	118.222	117.787	114.998	115.72	117.904	119.381	117.068	118.046	118.954	117.285	116.452	114.845	119.134	119.975	115.805	119.147	123.059	118.804	117.569	119.345	120.619	120.774	117.915	120.115	123.543	121.477	119.827	118.654	121.091	117.16	106.287	105.396	108.564	103.512	101.791	102.146	110.879	103.433	102.591	104.071	111.345	101.224	96.2385	99.2275	107.912	100.713	98.9646
S007	90.4292	92.7837	94.4745	93.1336	88.0265	91.1078	95.8963	93.525	86.1394	93.1615	93.6682	89.4488	86.3185	90.3464	98.1345	90.8382	90.9498	93.1851	95.5706	91.1843	88.0177	89.2846	96.7425	91.5716	88.2019	91.6591	92.1723	90.9455	88.2737	88.7291	97.2904	91.79	77.5956	79.7316	79.5738	76.3966	73.1315	73.4761	81.1856	77.3507	75.4631	76.5207	76.7091	72.3364	68.7248	71.1137	77.7999	74.1356	75.3732
S009	121.477	124.831	121.674	124.551	122.981	121.535	126.146	120.453	120.784	123.894	121.423	120.829	121.602	121.425	124.09	119.156																	96.2636	100.239	104.505	97.9836	99.2932	101.819	108.945	99.5148	95.0798	98.5965	100.511	93.1801	94.6667	97.7511	105.505	96.6789
S010	114.983	113.957	116.151	113.788	116.379	112.834	114.945	116.065	113.472	114.034	115.842	114.755	113.529	111.101	117.213	115.747	113.732	113.326	116.945	113.939	113.041	109.337	115.95	112.559	111.49	110.827	115.344	114.129	112.519	110.759	114.475	112.846	97.4336	97.4616	99.2021	92.943	90.4286	93.8012	101.662	96.6421	95.0107	94.8383	96.7308	92.0989	89.0282	91.3539	99.2433	94.015	96.2309
S011	106.564	105.869	106.281	104.111	103.899	107.436	105.961	104.865	105.87	104.895	111.588	105.526	102.988	103.189	107.017	103.29	108.974	110.018	114.12	107.937	106.013	108.13	111.34	106.78	109.622	110.937	110.494	107.416	107.912	108.679	109.698	106.999	89.8273	92.4334	96.575	92.837	92.2114	89.03	96.4457	92.4527	88.8027	89.3135	92.9034	89.587	89.2494	86.9676	92.1134	89.0931	92.1359
S012	93.4464	94.738	97.3063	96.3284	97.5626	93.611	95.5918	96.9407	97.3886	96.7802	98.2624	101.696	101.735	96.6696	102.298	99.707	96.858	98.5875	98.3898	98.3213	97.1859	96.1586	96.4227	96.7153	97.354	97.0029	97.7916	98.1374	97.9434	93.7202	98.2444	97.606	102.881	100.034	103.666	98.4475	95.9079	95.8142	104.234	99.8573	109.004	105.079	106.949	105.798	103.546	104.409	107.543	104.143	103.021
S013	98.931	95.2889	97.9956	98.9895	101.276	94.7097	91.7824	98.4249	95.7062	97.1276	99.6822	100.163	98.9486	96.0719	92.8763	96.8947	102.979	102.951	104.53	103.301	100.626	99.2059	98.5242	100.14	97.9493	97.3317	95.8752	100.734	98.7305	94.933	90.6387	99.8926	106.726	108.311	110.16	104.443	99.5008	101.152	108.037	104.121	101.373	104.127	100.481	99.2776	97.2686	99.9055	102.342	97.1097	91.4452
S014	100.936	102.835	105.345	104.265	101.01	100.408	99.9317	101.3	99.6971	102.996	102.322	101.29	99.6938	101.265	99.0951	99.0351	101.832	102.356	102.399	101.781	100.728	100.035	97.6925	99.4712	103.396	103.745	104.438	102.218	104.073	101.733	100.712	101.604	94.0913	94.447	97.2163	95.3466	92.1034	93.466	99.1722	95.2605	92.7187	92.0096	93.9792	92.2983	87.6811	89.5463	94.4426	91.8434	91.479
S016			118.457				118				118.141				120.816				118.539				117.77				119.079				118.869				117.383				121.6				118.132				118.83
S017	103.655	104.532	105.702	104.197	106.948	102.841	105.835	103.326	103.898	107.749	103.52	105.392	108.174	105.38	105.64	105.76	103.193	104.887	103.04	102.992	106.47	102.738	102.231	103.254	102.409	104.324	102.709	104.388	105.689	102.966	105.186	103.449	95.0106	94.475	95.2235	92.4394	90.7771	91.9424	99.5232	93.6578	93.5879	91.3806	93.998	89.127	88.0896	89.2141	92.2613	90.4611	91.6907
S019	112.065	110.46	112.514	107.478	110.258	105.522	104.571	105.758	110.021	112.951	114.204	112.132	110.572	110.735	107.692	109.451	112.875	111.957	113.488	111.489	110.225	108.212	107.123	109.023	111.717	112.824	113.935	112.974	110.933	109.363	110.315	112.357	107.232	106.787	109.58	105.489	99.5972	100.68	104.746	105.71	103.98	103.79	112.118	104.058	100.466	100.571	109.062	104.318	103.129
S020	123.387	121.34	122.464	118.676	121.355	116.937	116.438	119.733	119.478	119.364	123.607	119.468	122.494	118.265	115.81	120.043	118.909	116.55	120.999	117.085	122.346	116.209	116.349	118.06	117.718	119.432	118.588	116.965	119.213	114.55	112.743	116.969	105.578	107.538	111.9	107.805	102.23	100.331	104.168	103.501	107.649	104.593	110.238	103.103	97.9695	95.2178	103.153	102.227	104.414
S021	90.422	86.2426	87.0652	87.1921	90.6024	86.8919	85.556	89.0496	88.562	84.4133	87.3706	87.9972	91.8052	85.9618	86.8623	91.1242	86.8518	85.5974	85.3876	84.9162	86.9176	83.9902	84.382	88.4447	88.7363	87.2222	84.2254	85.5105	86.4094	82.9802	84.7962	88.2462	98.3226	93.9735	95.5417	91.7748	91.2192	91.1774	99.2865	93.0831	93.381	89.7343	94.2303	89.0949	88.6259	87.7008	93.2681	91.031	91.6099
S022	102.928	103.248	105.92	104.213	99.866	101.733	103.661	103.018	101.497	103.184	104.444	100.721	97.2397	101.787	101.876	103.678	102.916	103.537	102.278	99.6493	101.96	103.203	103.327	104.883	106.338	105.89	105.92	104.266	102.144	103.142	103.416	104.291	95.3507	92.4692	93.9996	90.4964	88.0205	88.6597	93.2688	91.9929	90.3826	87.9753	89.6791	84.4895	83.2532	87.6348	92.1497	87.178	89.0292
S023	96.9022	97.3724	94.9718	93.5835	92.0131	93.4275	92.0007	95.0214	95.3659	96.6528	97.0653	94.185	96.123	93.1679	95.1839	97.6274	95.7319	91.859	88.9297	91.7305	94.4076	92.6511	87.33	91.8666	94.3952	95.7551	97.136	93.6954	94.5213	94.911	94.2609	96.6827	96.2692	94.6691	95.7489	93.9331	89.7015	90.6325	96.3491	94.7077	91.5243	89.6733	92.1533	88.4842	86.631	86.1335	92.0111	89.7088	94.2825
S024	114.798	115.744	115.625	113.644	115.905	116.383	119.054	115.112	111.38	115.588	114.811	113.598	112.264	116.507	116.376	115.051	112.504	115.041	115.502	115.377	114.623	116.554	118.629	115.771	115.329	116.999	117.691	115.686	115.837	117.1	119.755	116.123	99.8474	102.455	104.801	99.2557	96.5246	97.6209	104.087	100.415	96.0169	97.8425	99.8302	94.0199	92.6874	94.6864	100.205	97.6842	100.13
S025	102.825	105.252	103.97	106.074	104.098	104.302	104.126	107.344	105.281	104.187	104.863	104.23	101.91	104.29	104.57	106.612	105.795	105.141	104.855	104.762	106.653	104.645	105.56	106.686	108.72	108.489	111.051	108.812	106.298	105.158	108.529	109.664	99.5873	97.2881	102.658	96.1556	90.0881	91.907	98.124	95.0184	96.1748	94.1714	99.4974	92.6546	88.4769	91.0304	94.7267	94.0147	95.5232
S026	98.0435	98.8306	95.1094	100.691	97.5668	91.8949	90.8531	100.123	96.7751	95.813	97.9585	100.572	97.7713	90.5712	90.0336	100.069	95.3933	95.7355	98.8487	101.21	96.0689	90.2616	91.7997	99.9588	97.8904	96.3626	99.5186	105.283	95.9291	90.5191	94.5819	101.487	91.7578	92.3732	93.5323	92.3789	82.6292	84.7839	90.1722	87.6491	86.0075	87.4658	89.5912	86.3325	78.3271	85.1109	87.2303	86.0782	87.9874
S027	97.1197	98.1909	96.1879	98.1283	95.5562	94.8985	94.235	97.9626	92.9297	94.4096	94.6603	96.1262	99.2925	92.5349	94.5389	94.1052	97.2884	96.3598	98.6502	98.1871	96.5124	92.5733	93.647	99.6807	96.126	97.9594	102.546	98.1707	98.0964	96.8636	96.0094	94.9198	94.7027	97.3603	101.253	94.8306	90.3296	94.3888	101.763	98.9991	95.7096	94.532	95.9407	91.489	87.4111	91.5462	96.9422	92.9434	96.038
S028	103.776	106.509	106.863	107.976	103.574	103.239	107.02	106.528	106.665	105.855	107.749	105.162	105.722	101.731	107.518	106.142	106.011	105.119	106.543	106.137	104.478	102.696	105.98	106.282	103.706	103.668	105.121	104.227	100.829	101.365	105.268	105.607	100.184	98.3101	102.634	97.5244	94.6401	93.947	104.577	96.5583	96.9688	96.5899	101.719	94.2003	93.5016	92.4392	100.023	93.0869	98.2552
S029	99.3119	100.846	107.484	103.821	96.9039	96.8446	102.359	101.307	99.4665	100.14	104.054	103.828	97.5961	98.1659	105.406	103.665	100.945	100.286	104.386	103.129	100.757	99.6153	104.237	102.614	98.891	99.4324	104.889	102.997	100.031	98.1665	103.523	101.899	102.105	103.808	108.804	98.2661	96.5461	95.4833	105.291	98.739	101.155	102.401	105.231	98.1216	95.3849	94.5227	102.402	100.451	101.127
S030	109.153	109.939	110.358	110.342	109.528	108.664	111.46	109.282	106.506	111.755	107.835	110.296	111.117	106.749	108.088	107.694	106.943	108.166	109.783	109.07	109.105	108.415	107.771	107.469	107.857	112.059	108.291	112.29	112.676	109.041	112.097	109.092	101.737	99.0374	102.655	98.9287	97.1003	98.5001	100.775	97.6617	99.4788	95.8687	100.027	96.783	91.5819	94.6913	98.7161	94.2392	97.6737
S031	98.9983	99.519	104.461	104.892	98.3356	94.1393	93.2752	101.205	99.0364	98.0735	101.566	101.26	97.7151	95.1536	92.9989	97.6385	97.9621	99.1161	98.2913	99.1597	99.0936	95.4309	89.4428	94.1091	100.345	96.9449	100.486	99.7132	99.4643	95.5626	92.1825	96.0171	103.732	102.918	106.743	101.233	95.9599	96.6951	101.73	97.7098	101.647	99.5422	101.106	96.9073	94.0092	93.6279	100.932	96.1267	100.25
S032	95.3158	98.6478	98.6415	96.7393	96.1198	92.68	93.0305	94.6416	94.1231	94.1608	97.6441	96.3182	92.0899	91.1889	92.1091	95.6484	94.7506	93.0514	97.8642	94.969	91.5338	90.1773	92.9948	94.0205	96.0677	96.1031	101.646	93.9806	94.061	92.0775	92.6936	93.7299	95.3915	97.0285	98.6388	91.1748	84.2886	87.5191	96.0223	93.6277	91.4006	92.9836	94.8609	89.7656	83.9632	86.1698	96.4045	90.3817	91.5449
S033	99.5318	102.431	102.073	99.2615	101.155	99.898	102.444	100.674	95.9026	98.7002	102.202	96.0188	96.0154	99.347	99.9614	97.3288	101.459	100.213	100.584	98.6253	98.8696	99.3815	102.736	101.131	101.082	102.271	103.186	99.1053	98.217	101.861	102.664	99.9949	90.9112	94.1077	95.7114	91.1707	83.9076	87.3219	92.8517	89.3053	86.3698	86.9583	89.0418	85.768	82.525	85.0298	88.1905	84.4181	87.8155
S034	110.909	111.603	111.522	112.568	109.209	108.893	111.429	112.206	110.516	113.511	113.194	112.891	109.81	109.934	110.919	112.428	112.851	112.113	112.738	112.886	110.105	110.12	111.342	112.529	115.675	113.326	112.617	117.002	112.844	111.497	114.879	113.633	92.2677	93.5043	100.056	94.2682	90.3453	88.7326	94.0591	91.3401	89.5073	93.6338	97.1907	91.0746	87.4667	88.6816	93.9164	89.8684	93.5025
S035	100.456	100.771	103.457	101.019	104.565	102.341	100.772	99.7175	100.304	103.989	106.197	100.605	102.678	103.944	103.461	101.604	100.399	102.938	106.987	104.017	102.87	103.814	103.107	103.909	102.639	105.512	111.175	104.417	104.21	104.068	106.228	104.614	95.6724	98.1057	97.4092	96.2462	90.2841	97.7764	102.44	95.7618	95.4345	95.9751	97.3801	94.0923	92.396	98.0737	101.967	95.6436	94.8709
S036	99.7603	100.402	106.21	104.19	100.16	98.9546	94.9787	99.1583	98.8084	102.05	103.675	103.819	100.849	97.5972	95.8567	102.184	101.117	99.646	103.703	103.411	101.771	97.6029	95.6788	101.901	99.0514	101.468	101.994	102.169	98.8793	97.9684	97.6477	99.6774	104.651	102.987	108.352	100.517	96.6901	97.998	103.565	101.951	100.693	100.676	103.271	97.9319	95.0665	98.2124	104.279	100.686	103.373
S037	90.356	89.503	91.2233	92.7723	91.9899	89.4023	90.5037	91.8744	91.2127	91.8545	95.0196	93.0667	89.2503	88.3905	90.8555	92.3246	89.035	89.8823	90.6901	94.4234	91.6587	89.9818	90.3942	93.1637	93.8368	88.9719	95.0559	93.1869	92.8492	88.8105	93.6694	92.6531	86.2716	82.3987	84.5122	83.6001	81.455	84.2219	88.1493	82.9527	82.701	79.4944	84.7423	81.7784	78.4854	84.9222	88.5966	80.041	82.9484
S038	98.2631	99.417	100.536	98.7418	96.0654	99.98	100.701	98.8278	98.1701	95.9096	97.8709	97.1856	95.4053	95.7969	94.8192	97.7706	100.077	97.9446	98.8267	98.12	97.9072	94.9073	93.6111	98.1073	101.125	99.7265	99.5713	101.81	98.4716	99.207	98.558	100.083	88.0752	87.7136	95.333	90.9614	82.8471	85.8059	93.8627	85.7278	85.007	85.8286	90.7057	85.4303	80.5506	83.8189	90.8119	83.6108	85.4558
S039	101.17	101.491	101.559	100.924	100.709	99.7057	97.4707	99.2158	98.9947	97.6891	100.6	99.2591	99.8064	99.5986	98.047	96.6858	97.1936	100.477	99.0636	98.2484	97.5418	101.18	100.234	97.8463	100.885	104.153	100.582	99.7655	101.133	105.08	95.7112	99.3263	91.6182	91.219	97.0066	89.2356	88.1194	90.7546	94.7205	88.6105	85.4536	87.9484	93.0276	84.4469	88.687	85.4568	93.5859	86.5894	89.0846
S040	97.5182	95.7656	95.4389	91.3697	100.99	91.1602	90.2923	94.4306	96.2964	97.3768	101.723	98.6016	99.2824	93.9798	95.8283	99.4524	96.7682	100.274	100.979	95.5531	99.2545	95.5593	96.0515	96.7574	97.6548	99.7173	99.229	94.919	97.6955	93.6778	92.1793	93.6681	82.841	85.1559	86.5421	81.7713	79.1971	77.7138	86.2306	79.6181	84.5599	84.2141	88.42	85.5165	80.11	78.1636	86.3426	81.9489	84.6508
S041	98.9903	96.0777	99.0619	98.8875	95.5921	91.4123	96.2886	97.9256	98.1153	101.277	101.614	98.8474	99.1377	95.7013	97.4271	98.22	100.532	98.3124	102.325	99.1998	95.3253	92.7352	97.4569	97.8731	100.302	100.98	102.299	101.039	97.9524	92.9706	96.7062	99.2429	90.3302	90.2004	91.4946	84.5796	81.1094	80.9841	87.3229	86.9848	92.6216	93.7566	99.7155	86.6746	82.9209	85.8782	90.4164	86.3588	89.2103
S042	101.211	104.768	101.046	100.074	95.5275	99.3814	102.48	101.541	97.0938	101.909	99.7753	98.7607	98.2006	97.3719	99.7429	100.548	104.265	104.593	103.398	100.324	99.4538	98.3577	104.907	105.095	101.542	103.842	100.196	99.699	99.6912	97.4434	103.843	103.472	90.3659	89.0667	90.1891	84.7726	78.7563	83.4403	91.0147	86.9839	88.7125	88.4582	94.04	88.1264	81.9925	85.8351	96.2284	91.3669	92.2433
S043	90.8362	90.1601	92.3265	91.1493	92.6271	89.8896	93.1338	91.1069	89.134	88.2277	94.6987	92.008	91.6472	90.4103	96.0584	93.3791	89.476	89.4644	93.1716	93.282	92.8333	91.7841	93.1802	92.8428	90.2726	89.0534	93.5964	91.2728	91.2197	88.6572	95.8222	93.3712	87.1456	86.5236	88.0101	84.7602	85.3258	84.8567	90.9988	84.7388	90.2715	84.5134	89.2533	85.6624	85.7544	83.6284	87.8927	85.3565	84.7558
S044	92.6448	96.6781	100.863	95.6494	94.4758	94.3613	100.614	93.0482	93.7478	96.4485	99.6723	99.1205	97.7273	95.2189	99.9005	95.6934	90.7026	93.9147	98.8937	96.8316	95.1823	94.1779	99.7033	94.2155	91.3018	91.7123	97.503	95.021	92.4828	95.4191	99.6043	94.1875	83.3086	82.5587	81.8148	80.5712	77.5319	81.9045	86.4937	81.795	86.066	85.317	87.3679	84.8135	79.7252	82.8627	88.3953	85.7209	84.7623
S045	88.9305	88.8829	91.6312	91.3818	90.4116	88.0349	92.96	90.9408	93.5592	91.1209	90.6509	92.6937	92.2599	88.8962	96.266	92.209	88.6893	91.8909	92.1863	93.926	91.4592	91.3871	93.6457	93.568	89.4175	90.1651	91.7942	90.7688	89.9169	87.5595	97.4591	92.7307	86.2734	85.4513	83.7409	83.4366	78.1418	84.0456	81.5256	84.8345	88.824	83.467	86.2257	85.7585	83.7025	84.6916	88.9841	84.9591	82.7618
S046	103.32	100.137	107.661	105.407	104.149	100.047	104.739	103.906	101.163	102.099	104.349	102.805	103.903	99.5665	102.513	102.429	101.997	103.354	105.058	105.074	99.7911	102.078	103.729	105.434	102.2	105.061	104.513	104.064	101.71	102.078	104.027	103.503	96.098	95.8001	97.5899	93.9291	92.9356	89.1008	97.6122	94.4703	95.4065	95.1858	96.5649	92.113	89.1164	90.5224	95.6634	91.4258	96.5177
S048	104.507	103.778	106.197	109.225	109.067	103.701	104.469	109.366	106.549	105.593	106.876	110.495	107.931	105.515	104.3	109.924	105.058	107.413	110.116	111.392	108.896	105.267	105.891	108.278	106.67	104.635	105.223	109.064	108.29	102.583	101.234	106.451	93.2046	96.6883	105.569	95.8907	94.7987	94.6732	100.64	92.9473	96.7789	100.525	104.949	96.7509	95.1665	97.7181	98.7152	94.4514	92.2509
S049	96.9693	99.108	99.5018	101.275	96.8558	94.761	96.4503	98.5411	92.2782	94.8035	96.6664	99.74	92.9599	91.8675	95.3278	96.5319	95.8722	98.1609	99.0323	100.984	98.1547	95.0181	97.444	98.0715	97.1802	96.7297	98.4663	101.134	97.2889	92.5046	95.1011	97.2274	85.6451	85.1409	91.5036	87.9493	84.2268	80.8416	85.9738	81.583	83.2933	86.7732	90.0609	85.7044	81.4039	80.639	85.2552	84.0718	86.39
S050	95.4703	91.8196	93.1182	93.0174	95.942	90.6505	91.264	93.1911	93.775	95.7192	95.3377	95.5236	97.9094	93.9995	92.936	96.8049	95.4541	95.9734	94.0889	96.1575	96.2719	93.9428	93.4224	94.5205	95.5158	96.1016	92.3795	93.4831	96.1241	92.2248	93.8194	92.7365	99.9153	97.7396	97.674	96.9736	92.8937	93.9764	95.6199	95.9569	96.0061	96.2281	95.3412	96.1592	92.9235	93.051	96.2103	95.83	98.3883
S051	91.6727	91.973	93.758	91.8196	89.8339	89.0094	87.9027	91.0612	89.4463	93.7257	93.9518	91.3479	87.8169	90.0751	85.6761	91.0666	89.3799	89.851	94.0079	89.7423	84.2255	86.1376	88.0945	88.4258	90.5204	89.0609	89.4155	88.7365	88.272	86.6608	86.0631	87.6074	80.1777	84.8449	91.3251	85.8973	77.7167	80.893	86.5772	80.716	80.2486	85.8376	94.8283	85.0426	81.7287	82.7865	87.6785	79.9937	79.1076
S052	97.4743	98.8981	98.8015	99.3123	97.2724	96.4334	96.1484	98.3386	94.4965	94.4914	95.8997	98.4005	95.3028	95.838	98.2129	95.9998	94.7918	98.1435	96.6759	98.3066	96.1201	95.7023	98.0649	97.68	96.2127	95.3766	96.6812	98.0539	94.8898	94.4358	95.222	96.2949	92.3621	90.8938	93.6701	90.6546	90.1004	92.5377	92.1367	90.9509	89.5565	92.1858	94.3859	92.3905	91.9132	89.8209	91.6828	90.4725	90.9499
S053	112.117	113.609	112.38	114.621	110.862	110.655	111.849	114.306	111.217	116.031	115.576	113.281	111.881	112.376	113.051	115.367	111.836	113.738	111.455	113.155	111.814	111.25	108.838	112.835	113.31	112.49	114.777	114.744	113.354	110.922	114.06	114.983	109.769	108.935	109.897	107.15	101.662	104.621	114.103	105.06	110.756	110.066	110.729	107.841	104.052	106.498	111.522	107.276	105.666
S054	108.759	110.373	112.595	110.231	105.001	108.351	110.519	108.113	108.437	111.346	113.657	112.242	106.977	106.693	112.082	106.796	100.751	109.436	111.25	107.894	109.593	108.148	112.764	109.102	107.55	110.604	111.962	112.599	106.772	106.605	110.184	111.101	93.373	95.6387	97.0797	93.5069	91.2838	93.0665	94.344	93.4942	95.7201	99.9419	105.404	96.8159	94.0919	91.7235	95.2751	94.6232	95.0088
S055	119.731	121.374	126.343	121.942	123.672	117.608	122.795	119.783	117.917	126.576	127.387	126.584	120.236	119.351	124.603	122.311																	97.1812	91.0637	100.851	94.6659	93.5558	88.0432	98.8849	91.779	100.699	96.7332	102.64	95.6179	90.0453	91.7398	103.113	95.2651
S056			108.84				107.905				108.222				110.702				114.086				113.038				109.029				109.513				99.8239				99.5989				103.139				100.903
S057	112.754	111.31	115.808	107.669	112.189	106.148	113.128	110.843	111.664	109.592	115.057	109.141	108.384	106.02	111.112	107.899	109.792	110.389	115.633	111.013	109.314	105.148	114.644	111.345	108.456	111.195	116.201	109.641	107.588	107.465	113.738	109.376	89.9751	87.8964	93.297	85.9935	84.4421	83.0255	90.345	86.4751	89.8525	89.7382	93.7928	86.0933	84.057	82.6992	91.4641	88.4084	90.0243
S058	110.267	111.914	114.5	113.365	114.363	107.586	111.932	111.613	110.172	116.251	113.946	114.575	112.219	113.812	115.329	110.258	111.247	115.41	115.101	112.921	112.406	112.448	114.576	111.497	112.903	116.986	114.365	112.926	114.652	115.505	115.439	112.078	91.5137	91.8085	96.2885	92.6	85.7397	87.715	92.5151	91.549	91.2604	93.518	94.0654	90.7881	87.4092	86.5089	89.2852	91.1241	90.5523
S059	111.182	113.55	111.878	111.865	112.507	106.721	106.189	108.588	111.82	113.535	115.144	112.136	112.335	105.997	109.948	109.863	109.817	112.022	114.448	110.691	109.488	107.45	106.452	106.799	113.762	113.544	113.283	113.035	112.763	108.524	108.488	109.296	105.431	104.868	109.913	102.014	99.936	100.366	109.952	100.029	105	107.846	112.087	105.031	102.091	100.73	110.797	101.757	103.658
S061	94.7062	95.2756	96.1695	97.3465	96.0504	94.2802	93.6598	97.5979																									98.4534	96.1343	104.106	92.2592	93.6571	89.7813	99.8669	95.2631
S062	107.945	104.818	105.505	107.667	106.75	102.888	106.174	105.157	103.4	104.268	102.316	107.15	102.631	104.367	104.141	105.218	106.013	102.876	105.022	107.155	105.214	100.645	106.538	105.951	106.474	103.686	103.232	107.081	107.724	102.142	104.587	106.08	110.63	106.053	108.831	109.599	99.1225	102.135	108.528	110.014	112.653	107.059	108.396	109.436	98.9977	104.135	108.106	108.89	109.973
S063	106.217	113.211	112.576	111.905	104.537	110.734	116.149	110.596	111.043	114.43	118.088	112.247	106.701	111.28	118.898	108.18	110.856	114.328	116.068	111.946	106.703	111.649	114.978	110.277	109.763	113.312	116.023	113.231	107.543	111.924	116.824	110.435	92.2872	103.753	108.892	100.386	94.1981	92.9843	94.6311	95.7803	98.8243	104.493	106.423	100.555	98.443	95.5688	98.8881	100.187	95.0184
S064	118.996	113.775	116.888	116.559	116.082	114.834	113.9	117.091	119.764	111.143	115.689	116.503	115.087	113.304	117.474	116.889	118.678	114.871	116.41	115.621	113.541	113.374	116.386	116.096	120.66	115.358	112.971	113.701	115.771	113.966	113.205	116.491	96.8656	95.1065	98.5412	91.3095	89.7112	90.3525	100.832	94.0892	96.6805	98.9261	101.377	92.3772	85.3803	93.9739	103.818	93.5953	95.5057
S065	103.131	103.545	106.839	102.965	100.044	101.739	108.59	101.733	99.8672	102.466	106.452	100.567	100.03	100.504	107.229	101.631	103.689	102.759	106.09	102.001	101.833	100.317	109.401	101.459	100.869	100.979	106.259	101.446	100.359	101.905	108.271	101.568	96.5706	98.1221	94.8566	92.5618	89.186	90.4424	100.628	95.5512	95.5455	96.4108	93.963	93.5938	92.0808	92.1212	102.188	96.6501	97.5733
S066	115.086	117.182	122.582	119.091	116.545	115.521	119.571	116.083	118.463	118.703	120.513	121.367	117.925	115.436	116.51	118.915	117.218	119.25	121.595	122.147	117.222	116.829	121.216	119.753	119.146	116.358	121.882	122.268	119.462	116.883	121.039	121.468	95.299	92.2365	102.406	94.2366	89.6988	90.6615	101.274	94.5567	95.5276	95.4878	102.695	95.9101	87.1069	90.8024	101.987	95.8924	92.912
S067	99.1277	99.9177	105.039	103.216	97.1296	96.7704	99.0066	102.697	100.265	100.475	103.573	100.12	98.4211	97.8999	99.4146	99.6051	99.4352	99.7703	98.9467	98.6879	99.3675	95.4676	96.1842	99.8322	103.706	100.605	100.3	101.705	100.929	98.1826	99.6948	102.079	88.9122	87.6262	90.5431	86.3995	85.7353	83.1561	94.0742	85.4773	89.8356	85.5493	91.4585	84.8232	82.9442	82.6111	90.4377	86.6148	87.4717
S068	97.9799	100.794	103.065	99.5149	94.8924	96.5459	97.5138	100.54	101.313	104.941	103.828	102.599	98.7322	99.5745	99.618	101.439	96.1678	101.542	101.159	98.3868	97.5546	96.5692	98.348	98.7573	98.9575	100.681	101.498	99.1625	97.5121	96.8132	97.3555	99.9396	83.1426	85.5339	90.3504	85.6521	79.2639	85.1728	88.7768	89.7788	89.0011	88.3975	93.6618	88.9441	82.0477	84.7552	91.946	87.9458	86.3424
S069	102.269	100.23	101.424	101.962	98.1052	96.3266	98.4449	99.822	101.253	100.141	100.75	102.411	98.5479	95.4652	97.5598	100.332	99.2309	98.6441	101.543	99.5297	96.1174	95.0001	96.8077	96.4861	102.554	103.523	101.255	99.3875	96.6244	98.6728	98.2913	98.9512	98.9753	100.004	104.528	95.7101	89.7342	93.3352	98.9032	94.9687	97.9554	99.7522	106.673	98.1094	91.7732	93.7725	97.9323	96.2715	98.8998
S070	109.953	109.336	110.803	110.853	110.241	109.036	109.752	110.348	109.359	110.456	114.103	113.663	110.864	109.552	113.58	110.029	107.906	107.085	111.889	112.253	105.092	105.828	111.983	108.13	109.154	109.909	113.378	110.97	107.962	110.454	113.444	108.621	101.935	103.876	107.295	104.606	98.48	97.5714	105.179	98.7956	103.352	102.282	109.017	104.038	100.55	95.9034	103.557	95.7162	98.5769
S071	104.601	105.241	107.579	104.532	104.485	102.409	103.854	105.716	106.182	105.53	110.435	109.562	98.4712	103.704	107.089	108.546	108.801	110.686	110.561	109.6	106.057	108.742	110.672	111.492	104.697	108.003	109.425	108.636	104.527	107.224	109.476	110.343	91.9284	90.7495	98.1296	88.6961	85.564	91.5252	97.0665	92.6205	96.0766	93.067	98.2864	89.5614	85.2044	90.3764	101.29	93.3856	96.2053
S072	109.389	110.457	114.146	108.612	108.916	107.329	111.613	106.998	110.741	107.086	108.095	107.818	109.161	105.048	107.469	107.676	108.028	110.778	108.509	111.116	107.611	105.501	109.085	108.139	107.606	111.793	111.479	111.898	105.862	106.872	109.754	107.82	84.6435	87.1214	92.9207	87.4293	84.636	84.0152	91.0699	85.3243	86.8549	88.8989	94.7416	86.7568	82.1812	85.1255	88.9744	83.4455	86.1613
S073	110.653	111.298	110.133	110.059	108.611	108.328	111.086	109.233	111.897	111.716	110.963	110.349	108.686	108.516	109.633	109.711	107.58	112.803	108.613	111.667	109.037	111.298	110.405	109.979	109.032	111.667	108.95	111.562	108.721	110.127	109.751	109.682	92.44	90.8906	100.079	94.3652	89.1157	91.9585	94.3395	90.4428	91.5766	91.5364	97.9897	93.1495	87.9026	91.1731	97.9846	91.4946	87.0468
S074	116.617	117.541	120.418	117.984	117.286	114.353	117.716	117.327	114.046	119.829	122.754	118.24	113.114	115.045	117.421	116.333	115.804	118.849	121.398	118.431	114.061	116.443	116.561	116.739	119.428	121.353	119.854	118.525	116.532	115.494	116.304	117.282	109.363	110.083	110.663	108.304	103.175	104.218	108.684	109.022	110.238	109.239	110.538	107.743	101.442	104.845	110.499	108.589	108.94
S075	117.542	116.596	116.436	118.253	117.569	115.593	113.493	118.602	117.926	116.257	116.719	115.491	115.032	116.468	115.577	114.967	116.283	115.409	117.612	115.091	117.894	117.013	116.211	115.812	118.252	118.33	116.419	117.144	116.249	116.904	115.886	117.884	106.414	106.888	109.425	106.262	101.614	101.051	108.81	104.866	109.198	105.809	110.59	107.103	103.334	99.9454	106.837	104.503	106.947
S076	94.0523	90.3652	94.9781	96.8815	93.9695	90.6865	94.833	97.6336	96.0667	91.0357	93.4271	95.1158	95.1346	91.3088	93.5503	96.4468	93.1402	91.6815	94.6326	95.044	96.2891	92.7901	92.8632	96.3361	94.6205	92.3603	96.5938	97.3068	96.3092	95.5305	94.8565	98.6601	91.7681	91.9681	99.4178	87.3193	81.7938	92.6406	96.0848	91.5057	95.3352	95.2006	97.7432	89.5593	83.5659	92.3187	95.1664	93.9407	89.0013
S077	105.534	108.845	110.523	110.73	107.362	103.277	108.367	107.935	104.94	114.889	115.377	111.701	108.123	107.003	111.623	110.176	106.714	114.021	116.324	111.835	106.024	107.645	112.773	115.002	111.18	115.992	115.178	114.368	110.771	108.178	112.657	113.295	85.9323	87.5944	92.5088	82.6722	75.3551	79.9238	90.2783	86.4392	89.3055	91.4917	94.7592	83.8432	73.432	81.132	93.4042	86.4958	87.8061
S078	98.0723	98.3109	94.6618	99.4848	98.1202	94.2379	94.9463	96.3566	99.7613	97.9582	97.949	100.281	94.1367	93.8583	92.3201	99.7416	97.4074	97.8622	100.386	100.676	96.2879	94.0069	93.86	100.608	96.5913	99.5533	97.6428	99.5752	97.2111	95.5759	90.4337	100.547	91.6648	93.1	98.8811	90.5675	88.0149	86.3598	89.2131	84.6652	91.1842	92.4115	100.31	91.3263	87.3251	86.2142	90.0466	86.9925	92.1569
S079			100.225				97.9142				99.9144				98.1596				102.799				100.866				99.9057				97.2476				99.4994				98.6591				99.2399				98.8672
S080	100.682	101.096	104.013	104.253	101.424	100.625	99.0216	104.067	101.238	101.477	104.595	105.098	98.1052	96.9722	98.3684	102.214	98.8336	101.135	104.27	103.414	99.0782	98.1316	100.222	101.843	100.078	102.647	104.183	103.98	99.442	98.5805	99.4532	103.612	89.662	91.0872	91.061	88.0487	82.6473	85.8733	91.768	89.7645	89.1425	89.6771	89.5752	87.5456	87.5409	85.3361	92.7554	89.0598	90.6112
S081	94.5229	98.2546	101.883	103.173	98.6946	98.3923	98.6012	98.8127	98.0085	99.9619	101.866	98.1311	99.5531	98.2104	99.5571	96.6046	97.718	97.7588	100.743	101.514	98.9048	97.3685	98.2255	99.9147	97.7474	97.4755	97.0331	101.282	99.3648	99.5207	98.0805	98.1581	90.8078	87.0397	89.5262	88.0982	84.1331	85.1549	88.2358	87.0507	86.5173	86.5039	92.2797	91.1525	81.2727	86.8779	86.4026	83.9495	86.016
S082	105.023	101.568	101.861	105.288	103.854	98.2139	98.3544	105.796	103.383	98.4166	103.821	104.4	105.677	98.3415	96.6647	103.98	103.526	102.967	102.921	104.986	104.638	98.9659	95.9051	104.696	100.451	99.1092	100.654	105.473	101.762	95.7276	97.8066	105.308	99.5421	98.4629	101.317	93.8911	90.6959	94.0015	102.407	91.7093	95.4437	97.4941	101.228	95.774	93.1267	95.4703	103.124	94.1973	97.5554
S083	96.285	98.5614	101.831	98.1704	95.884	92.06	94.6534	97.0598	96.3621	100.951	101.001	101.643	101.348	92.3207	94.2092	97.7269	97.7132	97.1055	99.7785	98.2438	94.1903	93.3441	91.125	98.3034	97.684	101.913	101.267	99.0724	94.5919	94.4103	95.4506	100.836	85.3085	88.262	91.1767	83.3029	79.5087	81.5766	90.5089	83.997	86.4501	87.8697	92.7109	82.6387	81.2038	81.6715	89.3617	85.9558	84.3668
S084	109.865	106.694	105.853	110.047	109.761	105.356	108.329	110.918	106.976	107.979	110.292	106.845	102.53	105.156	111.242	109.549	106.021	104.766	105.659	109.028	109.372	103.117	105.323	109.293	111.466	106.627	107.74	109.014	105.6	104.811	112.21	108.416	89.5317	92.7555	100.05	91.6101	84.2573	87.3018	102.513	91.2434	86.8667	90.8863	97.5109	89.3192	83.1565	86.3765	94.5133	87.4329	88.8989
S085	103.034	100.6	99.8473	101.408	101.589	97.4495	95.6567	99.343	99.8353	99.5036	101.76	104.491	102.299	97.6827	97.4232	102.581	98.8109	97.4435	100.856	104.294	101.613	98.7614	96.9965	100.71	102.043	97.2721	102.028	103.501	98.8686	95.0833	97.8362	100.026	96.0794	95.3044	105.727	98.2999	92.4358	95.8041	103.069	93.6279	95.4384	96.2208	104.82	98.3594	95.2954	97.1088	100.144	94.1436	93.87
S086	106.397	110.576	109.45	107.972	108.393	106.85	105.655	105.932	109.046	109.191	106.762	105.005	107.206	107.95	102.165	106.922	107.897	110.417	108.724	107.446	108.756	108.141	103.045	107.389	106.96	108.438	108.603	106.031	108.349	105.708	103.665	105.083	102.238	101.549	105.086	99.969	97.155	99.2763	105.696	100.318	101.949	103.236	105.821	99.1867	97.3695	97.7959	103.481	100.568	103.828
S087	98.8389	99.8689	101.195	99.7356	96.9555	98.8018	101.268	98.0376	94.5485	100.245	103.174	103.971	97.3524	98.6205	101.1	102.987	100.303	101.342	105.155	103.575	100.546	99.4479	102.871	103.872	99.9493	100.541	104.79	104.848	101.296	98.2417	100.441	104.014	81.3181	83.3243	84.491	82.6359	75.4155	79.8104	92.1236	85.1204	79.2762	84.3426	88.9558	83.8859	84.414	81.971	91.0572	84.7083	84.5456
S088	107.586	109.128	108.525	110.157	105.66	108.114	111.894	111.235	109.307	111.46	110.441	110.798	107.063	110.542	115.662	111.091	109.955	111.572	113.697	111.93	108.269	112.224	114.012	111.116	109.875	111.667	115.562	111.413	110.271	112.72	115.187	112.846	95.0239	100.141	98.6392	93.9611	89.7692	94.7616	99.7654	95.3274	96.155	101.037	98.9135	92.9824	90.737	94.0825	97.6764	95.0434	97.1391
S089	109.057	103.244	105.853	105.366	107.399	99.4051	104.902	106.95	102.019	104.017	108.019	105.207	104.282	101.623	103.512	110.25	105.519	105.308	107.065	107.104	105.243	103.972	105.607	107.744	100.866	103.231	106.327	104.214	102.446	99.9817	104.408	100.934	89.2164	89.4915	98.9983	90.4211	84.2003	87.2371	98.8637	89.2263	88.5639	90.7952	98.2781	88.1535	82.7274	83.7422	97.9172	86.62	91.6858
S090	103.428	103.893	104.223	103.764	105.091	101.442	104.744	102.22	99.1661	103.358	102.503	103.118	100.004	100.498	99.2178	101.459	97.0617	103.591	103.695	104.644	100.945	101.98	102.64	104.819	100.493	102.45	102.326	102.02	99.5745	98.7449	100.891	103.291	86.1978	90.4359	92.6932	90.5061	80.1119	86.1999	98.5966	87.0909	83.0704	89.673	94.2142	87.6819	79.6253	86.1698	93.2784	86.1181	86.7664
S091	114.554	110.967	113.376	115.931	114.191	114.361	115.377	112.409	116.435	113.882	113.942	114.903	114.14	114.202	113.958	114.134																	103.53	98.8414	100.715	97.5966	92.8306	94.7789	102.309	96.4431	100.072	96.1857	99.8865	94.9513	91.2327	94.8417	104.995	96.6769
S092	104.601	106.968	108.449	105.651	103.502	103.218	100.781	104.992	102.507	109.175	111.162	109.623	104.92	104.174	105.132	106.713	105.642	108.536	110.457	106.531	103.39	104.238	104.08	105.264	108.833	109.153	107.618	106.588	105.991	102.999	103.932	104.839	96.6901	96.5795	99.2981	95.4724	92.1253	90.1647	94.6828	92.7475	97.553	98.1566	99.805	95.5545	90.2663	89.3012	96.696	92.7137	95.4906
S093	114.943	121.451	121.673	117.744	109.866	116.545	120.28	116.145	117.629	125.334	123.307	118.696	116.285	120.097	124.334	119	118.502	123.23	125.099	123.328	116.848	118.273	120.658	117.891	119.382	125.101	124.673	117.763	113.245	120.881	124.659	118.276	86.4015	90.1722	94.4526	87.7932	82.0117	87.2028	98.9612	91.2216	87.2464	91.1447	92.5724	87.0287	84.8625	86.8166	96.9679	89.4041	89.312
S095	100.126	105.112	107.694	103.767	100.905	102.822	112.609	101.294	102.149	107.939	108.727	105.761	102.723	105.826	109.447	104.524	104.361	105.937	105.476	106.108	106.157	106.218	108.893	102.584	102.47	105.375	108.978	105.36	102.646	106.866	110.657	100.433	83.0499	85.495	87.2385	80.9381	76.6351	81.0383	85.9473	80.264	81.1089	85.945	88.3571	81.5645	82.4532	83.3723	91.9743	83.4778	83.0235
S096	112.937	114.03	109.841	110.726	117.091	111.267	106.758	113.453	113.224	114.429	114.152	113.96	116.451	108.009	109.956	116.057	115.034	114.757	113.14	112.551	114.296	111.665	114.279	114.636	114.315	113.717	112.088	113.516	115.669	113.158	113.772	115.849	96.1511	97.5384	103.414	97.4302	93.671	93.3726	102.21	97.0106	96.8271	97.3959	103.734	94.3675	92.7062	93.2263	103.693	94.1153	96.4383
S097	111.192	114.449	112.466	113.333	110.174	111.399	115.55	113.01	111.862	112.248	113.685	114.134	110.325	109.748	115.507	111.455	113.428	114.507	113.06	115.522	112.412	111.41	117.565	113.456	110.834	113.08	115.997	115.308	108.689	112.494	116.376	113.499	90.0367	90.5434	92.4676	90.0592	83.8297	90.2943	97.1242	90.2157	89.8922	91.8101	91.1809	87.1611	82.7644	90.194	97.6203	90.6749	88.1777
S098	108.994	109.365	109.571	110.04	107.356	106.869	108.279	109.69	107.614	106.262	110.185	109.284	106.832	107.724	108.53	109.57	111.099	110.626	109.378	112.961	109.647	108.416	110.902	111.959	108.357	107.552	111.369	108.815	107.028	104.688	108.138	107.287	97.2623	103.379	106.514	99.5814	95.6705	94.5854	103.181	99.4452	97.5051	103.48	106.045	99.8531	96.1788	91.5739	100.752	94.4894	97.8262
S099	101.884	105.999	107.922	104.263	97.0223	99.6811	105.699	100.144	102.189	103.673	102.365	96.6898	97.6673	99.2643	104.61	99.2764	102.157	105.988	103.84	103.751	98.3701	104.131	105.39	102.384	103.298	104.092	104.154	102.293	99.5708	101.027	105.296	102.439	93.266	91.5752	94.779	90.285	84.0758	88.6443	93.7936	90.8732	94.883	92.8745	95.8724	91.5347	83.4117	89.332	97.9785	92.7117	93.0663
S100	104.348	107.341	109.267	107.264	104.598	106.064	105.914	104.976	107.978	108.749	110.082	108.309	106.758	106.013	110.467	108.876	109.729	107.627	109.938	108.643	107.097	104.841	107.258	110.642	107.57	110.369	111.526	109.748	105.726	107.336	109.393	108.246	101.009	100.558	104.545	99.9628	99.9669	100.004	102.687	103.675	103.738	102.799	109.149	101.716	103.18	102.805	107.259	105.914	104.555
S101	107.25	106.855	112.412	107.995	106.493	102.622	110.286	110.183	104.556	108.898	110.426	105.685	102.092	103.711	111.847	108.62	106.217	108.475	111.746	108.667	107.567	104.028	108.675	110.526	108.342	110.742	112.162	109.92	108.91	105.514	115.153	112.172	97.7323	97.8419	102.397	97.7934	93.441	96.4519	104.555	100.622	100.114	97.7718	100.669	96.0207	92.6697	95.3884	104.586	98.7599	97.6898
S103	106.222	112.798	114.91	110.555	111.419	111.401	112.562	109.964																									95.6973	98.1903	102.246	95.303	85.9512	91.0389	101.721	94.3115
S104	104.502	104.977	105.695	106.734	104.727	101.359	100.637	107.139	104.038	106.238	104.682	108.625	102.796	99.4286	100.692	109.086	106.081	105.364	108.319	107.172	103.443	101.3	101.596	109.497									100.188	100.001	99.1259	93.6578	90.1617	94.1375	102.633	100.568	98.2666	97.6345	103.036	94.2754	90.5131	93.9615	103.928	98.0984	99.5698
S105	91.6071	95.1091	94.4042	92.6502	91.1615	93.0115	97.3667	96.4185	97.6458	95.2415	94.1764	97.4472	97.367	94.6078	95.9048	97.9493	97.755	97.7788	95.9154	99.0067	96.0797	96.185	99.0362	101.654	104.1	98.6849	92.9997	99.5869	97.9014	96.9836	97.8032	100.272	88.3714	86.6991	87.2239	84.5998	84.0396	80.7236	89.7533	85.5596	87.9394	85.2853	86.3883	85.6876	85.0848	80.5571	87.0905	87.6412	87.4221
S106	109.497	113.098	114.735	110.339	111.539	107.612	110.964	107.697	113.391	116.37	115.769	111.673	112.305	112.455	113.266	110.638	111.854	116.262	115.209	111.25	115.463	110.761	112.499	111.171	105.204	111.279	114.534	109.9	108.394	107.911	111.896	109.354	97.1587	92.9804	101.665	95.2833	93.4605	93.9197	102.513	95.1718	97.301	95.3455	102.021	99.7622	95.7367	95.2289	100.482	97.5578	98.6111
S107	111.998	112.379	117.321	113.595	111.746	113.375	119.016	113.16	111.43	114.436	114.324	113.317	112.668	113.89	117.617	113.761	109.906	114.412	115.652	112.513	109.743	110.899	114.396	114.051	110.083	113.996	116.345	112.536	112.357	112.472	118.349	113.243	91.5521	92.507	98.1958	93.0398	91.4252	91.1287	97.5579	91.707	95.3892	93.3517	97.5849	94.3637	92.4335	88.9954	95.4172	92.5202	92.0311
S108	89.2239	89.777	89.715	89.2323	91.8521	85.1653	87.8597	89.6645	86.3255	88.431	89.5574	85.5965	83.8512	85.8065	87.4875	87.7734	85.8561	89.2598	87.9997	89.652	86.0917	87.2521	86.5129	88.7236	88.0119	91.6155	89.3968	89.8596	87.8879	89.0226	89.1359	88.8551	83.3256	85.0246	87.7696	84.5632	85.0641	84.5184	86.4292	82.7285	82.1511	83.8823	88.8358	83.299	78.3059	81.3329	84.5976	81.1088	78.8463
[truncated: 47 more columns]

## Sheet: INL
INL Thickness (µm)
	PARAFOVEAL ZONE BASELINE								PARAFOVEAL ZONE 6-MONTHS								PARAFOVEAL ZONE 12-MONTHS								PARAFOVEAL ZONE 18-MONTHS								PERIFOVEAL ZONE BASELINE								PERIFOVEAL ZONE 6-MONTHS								PERIFOVEAL ZONE 12-MONTHS
SUBJECT ID	SUPERIOR	SUPERIOR NASAL	NASAL	INFERIOR NASAL	INFERIOR	INFERIOR TEMPORAL	TEMPORAL	SUPERIOR TEMPORAL	SUPERIOR	SUPERIOR NASAL	NASAL	INFERIOR NASAL	INFERIOR	INFERIOR TEMPORAL	TEMPORAL	SUPERIOR TEMPORAL	SUPERIOR	SUPERIOR NASAL	NASAL	INFERIOR NASAL	INFERIOR	INFERIOR TEMPORAL	TEMPORAL	SUPERIOR TEMPORAL	SUPERIOR	SUPERIOR NASAL	NASAL	INFERIOR NASAL	INFERIOR	INFERIOR TEMPORAL	TEMPORAL	SUPERIOR TEMPORAL	SUPERIOR	SUPERIOR NASAL	NASAL	INFERIOR NASAL	INFERIOR	INFERIOR TEMPORAL	TEMPORAL	SUPERIOR TEMPORAL	SUPERIOR	SUPERIOR NASAL	NASAL	INFERIOR NASAL	INFERIOR	INFERIOR TEMPORAL	TEMPORAL	SUPERIOR TEMPORAL	SUPERIOR
S001	44.2596	40.662	40.7091	40.4264	43.741	41.3151	36.7557	38.6522	46.8763	44.9307	39.625	42.3322	46.1266	43.2254	39.8827	44.3734	44.3934	44.6643	39.6167	38.6194	44.5744	42.1767	36.5637	39.9145	44.553	41.2742	40.4843	39.6441	42.6547	42.3994	37.2502	39.9513	33.4409	34.1724	38.3723	33.843	33.2304	34.4812	38.9032	32.7275	34.4835	36.4428	37.9851	34.7243	34.3448	36.4373	36.3275	35.435	32.676
S002			39.0868				30.8205				38.9838				34.6157				35.8275				36.3548				38.3969				33.3483				36.5939				29.4011				33.6399				30.7595
S003	42.9297	41.6612	36.9265	40.9397	41.3429	41.8593	39.4697	37.7665																									35.9432	34.1488	36.2584	33.8627	32.3539	34.7396	35.4675	32.0249
S004	40.8093	39.1811	39.2644	38.7045	38.0004	38.5502	36.9866	35.9615	43.7641	43.1926	38.4978	42.7827	43.4211	42.1169	36.8833	41.9017	40.7479	42.2524	38.1632	41.1887	44.2111	40.8885	38.3099	39.9668	41.1892	42.2229	35.8712	40.3398	43.59	42.1156	41.0617	39.7852	30.8043	30.3522	32.3563	30.0245	26.3779	28.4797	31.4314	30.4376	32.8387	32.8347	32.5273	30.6496	27.9505	30.1034	32.1693	31.3306	30.9679
S005	40.0954	41.996	42.1615	42.6684	41.4829	39.5457	37.7742	42.0921	40.4546	41.7467	42.3855	41.6804	42.7228	41.3531	41.0902	41.5811	38.6606	42.8284	42.3639	44.2832	41.4459	40.6872	39.3649	44.3283	42.8405	43.8123	39.741	44.2551	46.1477	41.2105	38.3934	43.325	31.3456	32.7663	34.9048	34.8022	31.7266	33.7693	37.813	34.2283	33.0028	34.7633	35.6721	33.6906	31.3576	34.3012	39.4977	33.9275	30.3285
S006	41.0803	44.1502	43.4893	40.8926	39.698	42.5158	38.044	42.1381	43.8929	42.9246	41.1468	43.7001	45.1426	42.8984	39.5212	43.0114	49.0552	46.0627	46.5548	41.467	44.2791	44.7107	35.4427	47.0652	47.7115	45.3997	40.3667	40.7572	41.0265	43.697	41.8738	44.9789	33.2846	36.0754	37.2311	34.1044	35.1883	35.6588	34.0437	34.9235	35.3972	35.3463	37.8992	35.8846	35.8811	34.5274	35.4362	34.4326	37.843
S007	38.0465	38.4523	42.2184	38.3424	39.8567	38.6519	36.6245	37.6055	40.7988	43.0172	44.1391	41.1837	40.9839	39.9219	38.2126	40.6881	40.6806	42.3123	40.7889	39.6461	37.0123	39.7336	39.1184	38.6739	37.831	38.2183	37.157	39.801	39.6256	40.1361	37.0105	37.299	27.4016	30.0549	34.9513	27.8053	27.7092	27.726	31.0022	28.135	29.5218	31.8049	33.0871	30.2403	29.5552	27.985	31.1669	28.2623	28.8099
S009	41.2594	37.4358	35.0762	39.2772	37.9752	34.9836	32.2983	33.1019	42.9305	39.6017	37.2575	41.8248	39.7229	37.7531	33.6677	37.3124																	33.57	33.3908	37.5651	33.8373	27.8465	33.553	31.3168	32.0669	32.5715	34.0629	38.1454	33.4294	32.0991	34.6182	34.8603	33.3003
S010	37.993	38.009	36.4054	37.999	41.0548	34.8431	33.6059	33.989	38.5986	39.6922	38.586	38.4716	40.9663	37.171	35.9332	37.2154	37.445	38.8021	36.7613	35.8167	39.2455	37.6428	31.8229	37.0971	38.5828	36.7582	34.8298	38.7446	41.3017	36.4135	34.2034	36.4541	29.629	32.2332	35.601	31.8936	29.8368	31.3376	33.0442	30.8163	28.6477	33.5873	34.2024	31.6256	30.8002	32.3468	32.9814	31.3563	28.9922
S011	41.2832	38.759	38.042	38.2626	38.7465	39.4967	36.784	36.6175	39.4787	39.7149	42.5251	39.7361	37.8707	39.2471	39.6297	39.4098	40.5166	43.1448	42.1312	40.2762	39.8767	40.1771	40.0995	41.3263	40.3318	41.2278	42.0564	41.6714	42.3427	41.0271	38.7962	39.1369	32.4108	30.8784	33.3359	30.8303	34.3169	32.4199	31.3556	30.9159	31.1006	31.5921	36.8302	33.2261	34.0083	32.6385	35.6558	32.4606	33.2922
S012	36.8885	39.5162	41.7135	40.0585	42.1773	38.5152	39.3698	37.782	31.2126	33.6455	36.0791	31.5862	34.0383	30.557	36.4822	33.7966	35.7139	40.315	44.2565	40.3909	43.4105	40.2503	43.1371	41.7887	35.0018	42.4531	41.3222	44.2473	47.6928	45.5948	40.3791	41.3908	28.1444	29.7314	34.0279	29.9554	28.5469	29.3577	31.4369	26.7458	27.9186	31.0603	32.9187	30.1326	29.6468	26.1358	34.1234	25.8058	28.4798
S013	37.9078	35.1071	36.9684	37.7615	39.2068	37.3785	35.1901	35.0983	41.2912	35.351	41.8733	40.6171	39.1156	36.4564	37.6487	40.721	40.8789	43.8127	43.368	42.0564	43.6785	40.0989	39.5928	38.5475	43.9557	41.9966	42.2491	39.6801	42.426	41.6807	39.3164	41.7137	32.2173	31.9331	33.4066	31.9535	32.6239	33.1976	32.2389	32.1859	31.3019	31.7414	35.9635	33.3731	34.364	30.9274	33.6212	33.099	28.9573
S014	39.0537	42.3249	41.7501	40.6723	41.8753	38.2945	37.7861	38.0118	38.8924	40.5751	41.7623	40.5322	42.0582	40.6633	37.683	37.7958	39.7179	40.7821	42.0557	40.7507	40.6315	39.6081	41.0869	36.403	38.9936	41.7848	42.3313	42.5365	41.7893	38.3537	37.9799	40.1394	29.735	29.3909	32.0737	28.103	28.1988	31.3586	33.5579	29.1708	29.0032	28.8366	31.9252	26.9511	27.0691	29.4275	32.636	29.3382	28.8452
S016			42.9724				34.2628				37.1682				36.8567				42.956				39.0618				41.5674				37.0669				35.8275				36.1243				36.7474				34.61
S017	37.0192	40.1179	39.8696	40.1078	36.6993	36.7212	31.0845	38.0215	40.1432	43.5335	39.1418	41.7372	40.8071	41.4757	36.0785	40.0594	37.6511	41.8769	35.6686	39.3767	40.18	40.3254	32.6303	40.7018	35.6036	40.1499	39.3613	37.4756	39.2695	38.0022	32.4944	38.1862	31.713	34.5686	36.5459	32.5714	30.4728	33.4369	33.4101	34.7309	30.0189	33.1439	38.4307	32.8798	32.354	32.7167	34.4483	34.9791	32.1709
S019	41.4589	42.9387	43.9	41.0249	43.0964	42.1134	41.4435	38.0897	42.2438	43.7444	40.5331	41.6799	41.9041	40.8077	37.4251	38.6227	41.7597	44.238	41.867	43.2358	44.3986	41.2041	38.1716	40.0153	42.6089	40.4123	36.7519	40.8307	41.9354	39.2588	32.9407	36.8447	30.8653	29.0129	33.218	29.4106	27.2216	29.7745	33.2917	29.9137	31.1124	29.0153	34.0001	29.3142	29.5643	31.3593	32.4281	29.3459	30.0078
S020	45.2701	45.0841	41.7919	43.02	46.4006	41.5905	40.4408	42.5804	44.0936	46.3966	43.4572	46.2858	46.6891	45.3561	39.7983	41.5565	45.4974	47.0461	43.5602	46.3104	45.0987	41.8027	38.5754	43.4399	43.3164	44.2442	41.1298	42.0694	47.0765	41.2741	38.0724	42.8729	33.4079	34.1903	36.1355	33.5791	34.5241	32.2749	35.1334	33.4456	33.249	35.452	37.1145	35.2459	31.3475	32.1725	34.9657	33.0917	33.6266
S021	42.8807	39.4459	39.3524	41.1028	42.6612	39.2896	32.2522	37.2152	39.1882	37.9893	36.5036	39.3928	39.8038	37.8035	31.3947	36.218	39.5283	39.0844	35.7923	38.4327	41.93	39.7825	32.3619	34.436	40.0675	42.1266	38.5675	41.5226	41.6227	39.6741	35.4734	38.015	32.1782	32.3512	38.4894	32.3405	32.7919	33.0954	32.632	32.6701	30.962	32.8967	34.5597	32.436	29.6486	32.5559	34.5097	32.0909	32.3865
S022	40.2906	42.2274	41.4783	43.1121	43.7363	40.6644	39.3601	39.5722	43.7919	46.1754	40.0372	43.2495	43.6993	39.7099	38.2362	39.1049	44.3585	43.4043	38.6005	41.948	46.8109	42.1243	37.4754	40.8937	44.513	45.3159	38.6982	44.0335	47.6285	42.8704	38.4305	42.2851	34.7741	34.2918	36.381	31.8368	34.8351	34.3929	34.8389	34.6231	37.4308	35.8083	38.201	29.3852	31.3792	34.8338	34.2378	34.3324	34.6469
S023	42.3498	41.2609	40.3003	39.495	45.3667	39.5725	34.5581	40.9356	46.7111	42.1784	40.0624	43.2033	47.6676	41.1748	38.4278	46.1238	40.664	40.7703	38.6994	40.9612	44.2681	37.9408	33.6302	42.8625	42.8728	42.611	40.1437	41.3895	42.2048	40.8706	39.7815	44.683	32.8121	33.3498	34.949	33.0679	33.201	34.0094	34.2361	33.4862	32.5017	34.7353	36.1878	32.9882	33.5577	33.9246	33.2413	34.1122	31.7425
S024	45.4314	43.925	43.8434	43.8547	44.1167	42.7928	41.6484	44.9412	47.4785	49.1688	50.4175	49.8729	48.0667	46.4175	48.1975	47.1871	43.6418	46.5364	49.9956	45.3965	45.3469	43.8399	45.006	47.6481	47.2491	48.2025	46.9314	48.1729	47.378	45.9288	46.787	47.3006	34.2559	35.8862	38.9217	32.9665	31.4344	34.4357	34.7164	35.063	34.4159	38.3509	42.8942	36.2095	33.1223	35.5024	38.5735	35.5674	35.3424
S025	37.9886	42.8421	39.771	39.6443	45.5535	42.9462	38.6233	40.4262	44.3606	45.0627	45.391	43.9842	42.7023	43.0942	40.2981	43.5395	43.8178	44.9554	42.1686	41.3765	41.6765	40.2023	35.493	41.165	51.3973	46.1278	45.7974	43.6438	42.9421	42.6236	40.0149	43.0782	33.5648	34.5675	38.7883	32.964	35.0735	34.67	35.6514	34.869	34.4496	36.4893	39.696	33.7662	36.0094	37.6795	41.7413	37.4896	34.491
S026	43.8229	45.415	45.5173	42.0515	47.7472	47.8816	43.196	44.6078	51.1334	49.183	47.009	48.263	50.0741	44.0286	42.4874	43.4952	46.9863	46.1698	44.4278	42.3254	46.4592	41.9343	39.6423	43.8154	45.469	45.2091	40.5813	45.6073	47.7043	46.5907	42.8751	45.2751	33.806	34.9432	41.3594	33.0961	33.0697	33.7779	37.4481	33.1927	35.1079	36.2679	42.961	36.7962	35.5764	35.0725	35.1794	35.5645	32.5734
S027	45.6688	43.6619	41.0771	42.9479	45.887	42.9712	38.5097	37.2048	45.2365	45.3599	43.7831	44.9032	45.4536	44.8657	44.0703	43.7593	44.7032	48.0273	42.8649	42.8137	42.2316	43.1342	41.1844	42.2034	42.7527	46.2405	46.7892	44.2967	47.1889	43.8414	42.7121	42.5486	30.0202	32.4977	31.5458	30.6625	26.6862	30.0406	33.2915	30.8795	30.8314	32.8497	34.9184	30.3989	30.5673	31.1858	34.7072	32.0635	31.9303
S028	40.6004	43.5868	42.221	42.5187	45.744	41.9342	37.0995	41.3621	43.8871	44.5163	42.9804	45.5084	42.4374	42.7396	40.7036	43.5151	42.0547	43.6022	39.3698	45.3201	45.5552	41.0765	39.3619	42.5298	43.5368	45.1133	39.2678	42.8071	46.2274	41.1817	38.6635	40.8261	33.6116	35.5075	35.8302	34.9652	33.5338	34.3872	34.3006	36.2774	33.3768	34.7752	37.8374	35.7819	31.9791	35.6839	35.5232	34.822	31.9639
S029	42.756	42.6034	38.0887	40.6379	39.6203	41.2579	35.3714	42.9474	43.7943	43.772	42.4435	42.2591	42.7143	44.0105	37.1975	41.5971	44.2272	42.3455	42.6114	40.4982	40.2862	41.6334	38.6397	40.7181	45.8342	41.9967	41.6265	40.5168	39.083	40.7615	37.2832	42.187	32.8186	36.7741	35.1424	33.7153	31.3013	35.2577	33.3711	35.1792	32.4387	33.3895	37.1774	32.3663	31.1487	33.1586	32.2817	35.7318	32.4383
S030	38.4044	39.1302	37.2467	37.9334	40.09	37.2829	35.8471	35.7746	39.2412	40.056	40.4045	39.4973	41.9014	41.6199	35.634	38.5622	37.4223	38.7272	39.2099	39.5779	41.519	39.0695	33.2497	36.7511	37.6308	41.1902	37.5994	38.2254	41.1151	38.5616	33.3626	37.3728	30.6483	33.1231	37.529	35.4037	34.2148	35.337	35.8703	33.5324	31.6755	32.9605	40.3393	33.4562	33.0648	34.2972	36.6624	32.9711	33.2852
S031	42.0618	43.5278	40.2676	43.9562	49.0796	44.5906	39.5111	44.1476	42.4625	45.4475	44.0238	44.5749	46.2969	46.1277	40.9744	42.5338	42.0383	43.1348	41.9613	45.132	44.6701	42.9586	38.9836	40.1715	38.6406	42.8754	41.3015	44.8597	46.7644	44.9995	42.6479	42.3165	32.7858	33.6222	37.6141	32.9319	32.5935	34.0683	34.1083	32.7839	31.3732	34.1269	38.1955	34.9743	29.8774	34.1592	35.4224	32.3427	31.4431
S032	40.4157	39.8932	39.0684	41.8902	44.621	40.5326	38.1487	41.1617	40.484	40.8064	39.8725	42.1756	42.4983	39.5934	36.7296	42.7578	40.7564	39.2986	39.485	37.1917	39.3887	37.6343	32.6161	41.349	41.672	38.0208	35.9949	40.0594	41.3762	37.1903	34.859	42.6172	32.7837	34.9145	37.4338	33.024	30.1446	32.3354	35.967	33.4621	31.8114	33.6603	37.789	33.7026	30.8868	33.1233	37.4857	33.2634	30.6163
S033	43.22	39.3926	40.3421	39.6623	42.4624	39.9135	38.5471	39.7445	44.8268	44.6055	45.8453	45.265	43.0444	43.5937	41.7654	44.2754	44.6379	43.5847	43.5294	43.1761	42.6363	43.1831	40.7208	42.0459	41.4059	40.6839	40.5419	40.5809	40.0673	42.6941	37.979	41.1874	32.1102	31.1637	31.9676	30.5038	29.8586	32.013	32.374	30.7032	34.7579	32.3326	34.4284	32.8611	29.9197	32.0813	35.2479	33.333	32.7279
S034	48.1598	46.8417	42.6962	42.659	44.1929	44.0139	45.5403	40.9923	50.9739	46.842	44.9521	44.9573	47.0709	46.1748	45.6807	43.9431	45.4022	46.59	44.3241	43.4097	43.2333	44.1964	42.7668	41.7255	45.901	45.6998	38.674	42.9927	45.8597	43.3165	38.0399	43.3356	34.1175	35.3713	38.6334	35.976	32.8334	35.6022	36.6242	34.5195	35.1638	36.788	41.948	36.2266	34.1587	37.2022	38.8544	36.0217	33.4941
S035	43.7197	40.146	41.2013	39.0577	47.7529	42.5783	35.9841	40.5765	43.5449	41.3355	40.048	40.3953	44.013	42.7125	37.6303	39.2151	41.1243	43.4786	37.908	42.5824	46.9171	44.5052	35.1341	40.5051	40.9991	41.0693	38.4876	39.5623	46.1841	40.2681	35.4398	39.7564	31.6975	32.3298	35.4692	31.2965	31.9076	33.6455	34.1257	29.7608	30.3325	31.7677	34.6258	31.8175	29.5508	34.3234	35.2665	29.1229	27.9016
S036	41.8651	41.8769	37.6896	41.2671	44.3674	41.4758	39.688	38.9354	40.5005	44.9781	42.0264	41.8461	43.5912	40.4614	37.4347	40.0841	40.3442	43.3331	40.0699	41.5053	42.5181	41.5753	39.2954	39.2754	41.2135	41.9619	38.5407	41.8468	41.4011	40.9814	37.0995	38.6181	33.7152	33.2672	35.7919	30.7467	31.2938	32.7133	34.2567	31.9122	30.6277	33.5016	34.9035	30.8864	32.7496	31.4834	34.8296	31.4219	31.8871
S037	41.4817	40.1376	39.9539	40.4572	44.7859	40.3756	36.3324	39.5353	41.2509	40.2638	41.3912	40.7658	38.8148	37.4778	37.7251	39.0948	40.9276	39.1717	37.8476	40.7679	40.2476	37.2536	36.3049	41.542	35.286	39.6491	41.6064	40.7473	40.2108	38.1506	37.8667	38.8593	31.5869	28.1652	32.3596	27.6159	30.6704	32.5569	33.6805	29.3671	29.3731	29.1223	31.4433	27.9937	30.2464	30.3223	33.3605	30.3318	29.8738
S038	40.9741	42.1048	37.5977	38.544	43.7754	43.6475	38.8904	43.4733	40.1983	39.5185	38.4487	40.6977	40.4195	42.6765	38.325	41.3581	42.6123	38.2788	34.7085	38.7243	40.1026	37.8424	36.6794	40.0656	39.8638	41.3002	36.2056	37.858	40.9817	41.9312	33.7262	39.6585	33.3298	35.2494	39.3125	33.7695	32.6938	35.6027	36.1837	34.7473	34.5802	34.3457	37.5548	34.0626	31.3447	35.5766	36.9907	35.1811	34.3038
S039	38.7149	40.1202	35.4504	39.5901	40.1271	36.7548	36.3682	40.6187	43.3519	38.0887	35.9214	42.2669	36.6613	41.0315	38.1766	39.6478	37.9749	38.4003	38.8483	41.1655	42.6129	41.3923	33.9555	40.3185	40.8318	39.4801	38.9872	41.7498	41.3012	40.4458	34.7935	37.9179	32.7719	30.7264	39.4673	34.324	32.9568	32.3625	35.5375	34.8697	35.7257	31.8697	37.6277	35.1803	30.444	31.6175	37.4258	33.7055	33.3101
S040	39.4395	38.2034	36.5489	35.79	41.5865	37.9904	32.7056	38.1	35.9391	37.3214	33.6601	32.5613	38.8587	36.4237	32.5916	35.5351	37.4539	38.83	37.8769	35.0017	36.8163	36.2365	34.3178	33.4138	36.8206	38.1822	33.0142	34.1583	40.2012	37.2925	30.7818	32.9598	31.4911	32.3513	35.2062	33.7932	28.4305	30.2298	30.9521	29.8252	29.9751	33.7124	34.4116	31.4599	27.4505	30.3992	30.8543	29.1404	28.7985
S041	39.9049	38.1441	38.5705	38.9116	38.5728	36.365	36.1513	38.9083	36.5825	36.706	29.6462	38.5729	36.288	37.0681	34.7683	39.9424	41.0367	39.5817	39.0425	40.38	38.9999	38.5494	39.6156	42.3964	41.1216	37.4678	42.1691	39.9943	37.291	36.7044	32.228	38.1275	30.2429	29.7047	30.2766	26.3485	30.1051	28.2216	32.4215	30.0738	30.0868	29.9083	30.1365	27.6003	30.3523	29.7798	31.5883	30.036	31.4659
S042	44.6456	47.8726	45.3109	46.7326	52.4138	45.2561	43.6204	46.7438	46.765	46.8507	41.2052	42.9059	47.4453	42.8257	38.0413	41.901	44.8652	43.9225	46.5719	46.7024	51.1547	45.0962	44.3703	45.9124	41.4875	45.59	40.4664	43.8508	49.7332	44.7914	42.5829	44.2539	34.2823	34.8738	38.0195	34.103	31.727	33.4132	38.5181	35.7725	33.8411	34.2568	39.2893	32.7302	31.2222	33.1481	36.9032	36.5325	36.6177
S043	37.3936	35.8424	36.0715	38.3421	39.7242	38.0058	34.0316	37.3484	32.7733	37.435	35.4751	36.9497	39.9864	40.7807	35.0088	37.8581	39.5436	40.5308	34.7566	38.2085	40.4113	41.2322	33.7704	39.1861	36.1857	34.923	35.2952	36.1193	39.5362	40.9482	34.3863	35.777	30.2472	32.4015	31.812	29.9826	33.3244	32.5659	31.7577	30.488	30.623	31.5737	32.8686	30.9872	34.7454	31.8634	34.5432	30.4911	30.8058
S044	41.272	41.5997	39.7988	43.4437	43.4786	39.7967	37.7138	41.3897	42.3439	39.9704	38.489	40.5758	43.7575	41.4279	37.2699	41.1022	42.9957	39.7204	39.6361	43.0183	43.7393	43.6838	41.4386	43.1586	43.8868	42.7913	38.0539	40.8298	44.195	43.039	37.6479	42.5682	31.8223	32.0841	34.0532	31.6272	31.5543	32.9581	35.1302	32.4704	34.305	34.3693	33.2415	31.7537	33.6348	35.0908	36.0283	32.4256	32.2864
S045	37.7733	38.1119	36.5943	39.8805	45.8986	38.9397	42.4824	38.3497	35.7233	39.6386	37.3813	36.9739	40.5866	39.8971	37.671	37.5927	40.9245	40.2001	38.6091	37.8606	45.1036	39.6663	40.9987	40.8352	36.9683	40.4686	38.1776	38.2805	43.5835	41.8105	37.9427	40.2512	31.6377	30.6996	34.2097	30.0246	32.7105	32.9763	33.1842	31.9806	31.6595	31.7396	32.2357	30.0648	32.435	33.4926	32.0591	31.4021	31.3358
S046	40.2289	39.2141	41.9227	39.774	37.376	42.5276	38.0686	39.1746	38.8998	39.2892	38.8756	39.0249	40.5771	40.9978	40.9898	41.9627	39.166	41.3606	38.6608	40.297	42.7876	41.3919	41.2976	43.9055	42.0082	39.7715	40.8533	38.0184	38.5884	39.8401	36.7254	42.2784	33.7108	31.9681	35.7078	31.9779	31.4443	32.691	36.3404	32.9079	32.8269	33.7133	34.9187	32.0016	30.6244	32.5904	36.0622	32.337	33.1787
S048	49.9959	45.9958	42.0675	47.0101	50.9632	47.2313	44.9363	46.3052	45.0658	41.8531	41.6486	46.0915	50.0343	45.8402	45.3259	44.8419	49.379	48.5619	44.7005	47.1235	51.7092	49.0727	47.1497	45.9925	48.5267	45.1481	44.3133	45.2436	46.5984	47.9059	45.6776	43.4008	33.6746	33.8574	36.3984	31.7539	34.815	35.9005	37.7684	34.3091	32.4794	34.9074	36.155	34.6575	36.1198	37.0882	37.5403	33.7012	33.0787
S049	38.9633	40.9189	35.9008	39.5271	41.9893	42.0417	36.4945	40.7691	37.8651	37.6998	36.4529	39.2897	42.3259	39.4663	35.4415	36.3016	35.576	38.6148	37.5513	41.0955	42.9307	39.8787	36.0913	37.5335	38.7727	41.5152	38.3919	40.1583	42.2299	39.8447	36.9247	37.1899	33.6979	36.9239	38.9488	36.2888	34.5035	34.8581	35.116	32.8756	33.6731	35.5994	40.7401	33.8676	31.909	32.7122	32.8938	31.4171	35.8826
S050	40.2826	41.6146	36.7883	38.1894	39.2983	38.1317	35.7592	37.633	45.1944	42.8979	37.3054	39.692	42.8079	40.1413	34.0313	40.3661	44.2041	41.2633	40.4398	41.7406	44.216	40.4483	36.7146	41.8775	43.065	43.3268	39.6679	40.8007	43.4128	43.7849	36.4214	39.8809	32.9595	33.0377	36.5457	34.1321	32.8483	34.8755	35.0992	32.2602	32.7882	34.7836	35.9219	34.9096	32.8937	34.4048	35.8127	32.7523	33.1347
S051	45.1863	41.2345	46.1213	41.2506	44.1603	42.582	38.8287	39.871	44.5378	42.6974	42.8669	42.9157	40.6638	40.8696	40.7628	42.2938	42.6323	43.561	45.4617	43.7674	40.5633	41.638	38.1784	40.4478	45.5253	41.8368	42.2985	42.2575	41.1727	40.4498	37.4489	41.5403	30.4565	32.215	34.5016	32.0978	27.9403	33.08	33.9016	31.3144	30.1575	32.3572	35.2892	32.4033	30.4701	31.8716	37.0981	32.2101	29.248
S052	38.4419	42.4638	40.7362	42.2485	42.0047	36.9528	37.7121	40.2514	42.9709	42.2598	39.2573	38.9353	41.7077	37.3761	37.0213	41.0352	40.1851	38.7798	39.8016	41.0248	39.9473	38.4505	37.0829	35.6304	38.9915	40.2073	37.5744	42.8044	41.3782	38.7897	37.8141	38.9781	31.9398	30.8766	31.7668	29.799	29.3673	30.2029	29.4	31.2505	30.2653	30.8246	33.0563	28.255	28.8331	31.9524	28.3187	29.2168	29.0809
S053	46.0366	46.5982	45.4024	45.4403	50.3161	46.4586	45.3941	47.8429	43.077	46.3829	42.6674	44.2709	46.7348	45.1835	45.2435	44.6604	48.6338	48.0063	45.708	45.0217	52.6852	48.1334	51.8335	43.2262	48.1028	45.1026	43.3648	46.3059	46.336	44.9562	43.42	45.0085	36.8746	37.1931	39.3027	36.1043	34.7571	36.398	41.1737	37.8905	37.2487	35.7821	39.3961	36.7895	35.1437	35.398	39.2327	37.1016	36.8478
S054	44.5078	44.1616	44.6071	42.8513	40.1408	38.5727	40.8064	41.141	43.2034	39.8173	36.4832	40.0006	38.2027	40.3898	39.7028	40.9142	42.2791	44.782	39.9537	41.364	41.6367	40.9779	41.3926	43.5711	44.7286	45.1235	41.4854	44.4267	42.2424	40.7415	40.9495	43.4123	31.006	33.3924	34.1401	30.4917	34.3106	32.5453	30.9576	31.5629	33.6104	34.4908	34.345	32.9298	31.0391	31.5666	31.2727	30.8043	32.4413
S055	39.222	45.8512	40.2289	41.1105	38.9093	41.3644	35.3559	40.2871	36.4346	43.31	40.0344	42.0393	44.3704	39.2326	34.3343	38.4486																	31.9368	31.4188	33.6982	32.3657	31.2717	32.1227	35.1756	30.7604	29.6795	32.6797	33.6878	31.8209	29.3742	31.3066	33.7205	30.9063
S056			38.0987				32.9808				42.3399				38.1658				42.3098				37.6305				43.4126				38.297				36.0628				33.4289				37.5853				33.3059
S057	39.7465	42.4612	39.5677	39.98	41.8519	41.5144	37.1544	40.6463	39.1017	39.9939	40.6627	40.6997	42.6846	41.0643	36.4091	39.7449	39.1285	41.6298	42.361	41.8144	41.7282	40.8616	38.647	41.6366	39.3844	40.3981	42.6512	39.1748	40.3886	39.7185	37.1604	40.4411	30.8354	31.9713	33.1746	30.3683	29.941	31.0093	31.9407	32.3434	32.4447	33.0916	32.03	30.5179	28.3725	31.1026	33.1913	33.1365	33.9952
S058	38.1598	39.4277	38.4708	37.6108	41.1549	36.6676	35.6031	37.1122	37.1633	36.9037	34.8875	36.6058	38.4776	36.7498	37.5833	34.2042	37.7597	37.2807	35.7287	39.4591	40.5651	37.541	38.3827	37.6211	38.3959	40.198	36.7012	37.5941	38.5525	37.6565	36.9646	37.1757	30.1183	33.3432	32.4487	32.1117	32.7396	30.653	32.0518	33.8732	30.7726	34.0649	33.8233	33.3181	33.5676	30.6383	32.1365	31.9506	31.082
S059	42.5924	45.2039	38.4699	44.8189	45.523	41.7044	40.0876	43.5636	44.3208	42.2979	39.3206	42.9377	46.2293	39.855	39.1813	41.4795	44.9115	43.6487	40.9905	41.8713	45.8684	42.1613	39.8483	42.1569	45.3626	44.2137	40.7756	46.1047	47.7269	42.0798	42.9968	45.094	31.4028	33.7199	37.992	30.5955	30.9559	34.2085	31.8428	33.0389	32.0978	32.6184	37.3564	30.3282	29.9965	33.788	28.9979	31.7972	32.7207
S061	39.4132	39.1304	37.9998	42.694	39.6856	43.5717	39.3035	41.7104																									31.062	31.1677	33.6496	31.256	29.4333	29.5475	33.0234	29.7812
S062	40.7735	41.1922	38.4566	36.0305	43.5585	40.7255	40.7148	38.9666	40.6178	42.6113	41.9199	37.4868	43.6913	40.6272	41.5055	39.8153	43.7423	44.761	41.4773	41.3192	42.6328	42.4451	42.7663	39.8955	43.576	41.2377	41.3977	41.8461	44.9752	40.8163	41.0755	40.8805	32.0751	32.9221	35.3316	32.2117	33.9969	29.9916	33.8179	33.6677	33.2929	32.56	34.3939	32.5809	30.9497	29.6007	35.1356	33.1508	33.4126
S063	47.5796	42.9251	39.7496	43.8428	47.9041	43.4016	39.6484	42.6461	45.1089	43.8466	42.9094	44.1796	42.4406	40.6217	39.4947	40.5898	46.5983	48.3119	46.3018	46.7994	47.4148	43.5963	38.2663	44.3586	46.0558	49.0397	45.4965	47.5666	44.8429	43.9441	41.551	42.6538	32.782	37.313	37.4301	34.737	31.8943	35	36.3389	30.7101	35.825	36.062	41.5776	34.3684	33.2705	33.4396	34.8761	36.03	32.3927
S064	42.8289	41.0459	40.0387	42.6972	42.6229	43.2847	39.7648	42.6845	43.2257	37.1118	39.2293	41.0047	45.4409	39.2332	34.9606	41.7001	44.1683	46.5531	43.7492	43.9852	47.5389	43.1176	41.4258	41.6545	45.9183	43.79	44.8577	42.8287	42.515	43.3521	38.8761	42.4419	34.9532	34.5825	37.051	31.8422	32.5857	33.4868	36.9781	33.8943	34.8584	32.5498	36.4214	31.9715	29.7542	34.2046	36.4006	34.5849	37.0258
S065	43.0924	40.5321	40.8234	41.8039	43.196	39.0564	35.1413	41.429	42.4439	41.7092	40.2981	39.1812	39.9241	35.6555	30.4826	39.0551	41.7336	42.269	40.4425	42.7856	44.3881	40.1891	37.5034	40.6583	44.9987	42.7257	38.2814	42.9642	44.1446	39.7046	36.7694	43.0463	35.4826	37.974	38.6552	33.6123	33.5304	35.78	38.2402	36.7596	35.7508	37.8828	38.246	32.3714	34.0273	33.8619	37.2745	35.9073	36.5036
S066	43.9208	48.8643	39.1868	45.742	48.3507	47.3867	44.3741	43.2547	44.42	46.3206	39.1632	45.0589	49.5251	49.4173	42.946	43.2301	44.5665	45.2783	43.2371	45.6789	50.1502	48.0033	43.9359	45.3616	46.2769	45.9348	44.4052	45.5845	50.7042	48.7295	43.2242	46.352	35.6142	33.1257	35.7838	31.4523	32.2246	34.2215	34.2146	33.8795	35.5027	33.2117	36.3532	33.4583	33.9634	35.6749	35.6604	35.6928	34.3823
S067	43.5445	42.2833	40.5505	41.2845	41.1027	43.7157	34.1049	44.9313	41.9413	42.8464	40.6526	41.5182	41.8508	43.1532	39.0143	42.7096	45.0961	43.1034	39.5204	43.3779	44.5131	42.722	37.4081	42.556	43.8066	41.178	38.592	40.4835	41.7777	43.7128	34.862	41.8865	33.0971	34.3501	35.4705	33.8706	32.8808	32.2449	36.3321	34.534	30.7878	35.5079	36.8313	34.6303	29.746	33.5143	33.3951	33.9227	33.2644
S068	44.2045	44.0872	42.4388	40.6531	46.4649	43.6873	43.4546	40.3589	41.1399	41.954	39.2156	39.1529	44.0994	44.5307	41.6238	44.208	41.3611	43.234	39.991	41.4962	44.7281	43.3511	43.204	45.5634	42.1421	42.0357	41.5762	40.5515	42.4435	42.668	42.2734	43.704	30.4959	30.9936	33.7468	30.8575	32.3305	32.9026	37.2167	32.0192	31.2902	32.2308	35.4791	32.9706	33.3477	33.5083	33.5102	31.1556	30.241
S069	34.257	35.6255	37.0932	38.2687	37.4768	34.7697	33.8672	35.2132	36.3388	35.5581	35.5979	35.5975	37.1854	34.6321	34.1112	33.3593	34.3516	38.2636	36.8698	37.9693	36.8511	34.8046	33.0163	35.5506	38.4918	41.7047	37.843	40.8603	37.1085	39.0795	34.0277	39.1655	30.9256	29.3264	28.0321	28.0255	26.4433	28.4012	29.6615	28.6594	30.0183	29.6516	31.5158	27.3643	25.6086	28.9272	30.8119	27.6057	29.1096
S070	39.5652	39.1204	43.1775	38.9352	44.0013	40.0255	36.7715	39.0055	38.3474	42.6926	43.6395	41.7344	43.3491	42.7538	39.2103	43.8308	40.4473	40.1939	46.912	40.2256	43.3305	44.0369	39.2739	41.1919	41.7575	40.4421	43.5575	41.9752	45.0608	40.6859	39.8179	41.4733	32.5535	31.9796	32.166	30.3081	31.6064	32.88	32.2871	30.3345	33.6681	33.2547	33.887	30.7669	29.4918	31.416	34.6367	31.717	32.5398
S071	44.5118	43.5022	40.8557	41.6061	46.3461	39.5085	35.2569	41.1795	38.1507	42.9237	41.4799	43.1108	45.8225	40.9284	34.113	41.7732	44.3891	42.1282	44.6248	44.1837	47.2406	41.9598	39.5664	40.1608	44.1339	44.479	44.9487	45.0629	47.2002	44.2342	41.8152	41.8003	32.0704	32.4444	38.323	32.3514	31.861	33.0468	34.9505	31.454	35.5641	33.2393	36.6625	33.2615	32.2613	33.3159	33.7651	34.5731	32.9424
S072	37.3921	38.7709	39.5692	38.3428	38.2664	38.4341	38.2435	37.8905	36.3176	36.8961	35.8907	40.1843	41.4328	38.0077	36.6128	40.1363	34.6109	38.5351	37.8178	40.7636	40.2862	41.8615	32.8588	38.457	40.4423	39.882	40.1214	43.5889	42.5131	41.2274	37.631	39.7231	29.3105	30.7584	31.1845	32.0425	28.2593	29.899	30.1157	29.8125	29.9229	31.1778	30.5492	31.0788	29.1505	30.0992	31.1393	31.4464	29.9524
S073	39.513	42.7207	36.0433	40.4834	40.5179	40.7333	39.2119	40.5399	40.6168	42.1581	39.7069	39.7788	42.6242	40.6845	39.2447	38.7492	42.8369	42.5958	38.7472	38.4426	44.6706	42.6799	40.1469	42.5704	41.287	39.8618	34.6355	39.8933	39.4655	44.9257	36.3812	40.7953	32.8885	33.168	34.6652	33.727	32.515	33.3383	34.6328	31.9435	30.2324	33.5951	36.1607	32.1279	30.0054	31.8766	34.5008	31.6485	35.7792
S074	38.9744	36.5626	38.6015	38.5278	41.163	36.5012	36.7929	35.6539	34.5936	36.8854	40.6543	37.5354	42.0987	35.7349	35.2449	35.9072	35.4936	37.4797	39.3844	40.0046	40.8208	35.6157	36.3409	36.6007	40.9642	36.4919	40.4631	40.9859	43.4499	38.8126	36.6499	35.5222	30.7918	29.1821	31.3295	27.7373	27.3618	29.0929	30.3099	31.4321	30.3328	28.9604	32.9581	27.4678	24.98	29.9742	29.382	31.4647	29.8834
S075	39.7973	38.3335	38.1988	38.7309	43.7682	39.9623	38.0181	36.8688	36.068	39.1314	36.6934	37.0508	40.9848	40.8551	40.2139	36.4371	40.1574	41.6179	39.4901	39.3473	45.5661	41.161	42.6011	40.8899	41.8628	40.7491	40.0518	40.6233	44.2785	42.8753	33.4591	39.0463	33.6432	34.3602	36.3956	32.9824	34.1898	33.6481	32.435	32.2278	31.5835	33.5277	35.7537	31.713	34.2002	33.7527	36.0403	34.1283	33.3332
S076	40.1569	37.5047	35.5046	42.5358	44.4678	40.5271	37.7671	40.9005	39.2779	37.8001	36.2069	40.6505	45.3133	40.0829	41.002	39.9871	45.0669	41.0163	38.632	41.7326	44.8467	44.9335	43.8406	41.2006	44.473	40.8948	38.2026	43.3525	46.2552	38.0791	40.023	44.8181	33.451	32.2407	37.2355	29.6792	29.6937	33.1374	34.3146	33.2729	31.2973	33.4614	35.5347	29.3383	32.2912	33.4708	38.6082	31.4857	30.6555
S077	36.7609	34.9773	36.5769	37.4346	36.7373	32.6406	34.4388	33.1325	33.6241	34.6585	32.3518	35.3855	37.2152	33.3729	30.23	33.3018	34.4257	35.0466	35.4565	37.2824	38.8753	35.8864	33.4098	36.2662	39.6367	38.4525	32.8111	33.4879	39.7518	36.5158	34.2036	35.2827	24.6435	27.4323	32.6476	28.8243	24.6177	26.8524	27.8796	28.5298	28.1585	30.5024	31.1157	27.0894	23.2821	27.7773	26.5265	28.7894	25.3598
S078	45.948	48.1093	44.2131	43.4774	45.9098	42.5279	43.2419	44.0162	44.822	47.8287	40.8134	44.382	44.7848	41.9969	40.3884	42.0638	43.8652	45.0858	43.9005	41.8012	48.9626	43.328	37.9074	41.6878	45.0465	48.5827	44.5491	45.6579	43.4743	45.4489	39.2969	42.0286	36.3107	35.1646	41.2957	33.8184	34.42	36.1331	36.0817	35.4849	35.239	36.0501	37.5702	32.6363	31.7515	33.5828	31.7781	35.2671	34.1008
S079			38.4932				33.825				40.3355				35.6089				39.4566				32.4005				38.2228				32.7232				30.1619				26.3494				31.666				28.2912
S080	38.9148	36.9958	37.8905	39.1347	43.5108	40.7826	39.178	38.5806	40.555	36.7912	36.6301	38.6722	39.2063	40.5368	37.1359	38.4387	38.7906	38.5728	38.1829	41.3097	42.974	40.8164	37.6746	39.7699	42.1676	40.6101	36.6979	39.6914	43.5118	40.0814	38.2778	41.6774	29.8417	29.994	31.4878	29.7698	29.3303	31.3168	32.649	30.3639	32.3169	31.0799	31.677	30.6215	29.7015	30.363	30.6847	30.5166	33.4315
S081	33.3817	33.2291	34.3319	37.1905	43.057	38.145	32.2407	33.5938	36.6978	34.2389	30.9975	31.9674	45.9614	35.5175	33.8252	35.4162	37.7174	35.2273	34.1007	37.7491	44.4444	38.4952	38.4796	37.0665	36.4642	34.9368	35.1184	33.2937	44.0479	38.0384	33.5179	35.5377	30.804	32.2985	34.213	32.498	32.0753	33.6915	32.9487	29.414	32.6076	34.2364	33.0683	32.0393	32.9348	33.1264	31.361	29.9398	31.9921
S082	42.5749	39.8813	40.2262	44.979	51.0267	46.6624	39.0269	45.0598	46.0391	40.6741	39.4656	45.834	48.4482	44.0578	38.2021	43.2372	43.6516	41.0528	39.5192	47.2069	49.4583	44.4476	38.6188	42.8016	41.6222	42.5404	39.9476	45.3019	52.8604	47.2816	40.1687	42.6338	34.2278	35.2624	40.0604	35.414	37.9912	35.7762	35.2063	34.7271	35.7515	36.1514	38.5377	35.3514	35.0092	34.5417	34.1887	33.3676	35.3331
S083	40.9019	37.077	34.7939	36.1836	38.6601	35.7106	30.1862	35.9873	38.9541	36.3523	32.7556	36.7893	36.9755	34.2219	28.5607	35.8576	41.1536	38.0045	32.8026	38.3364	39.6701	36.0365	30.4325	35.8888	43.759	40.7895	33.7089	39.5808	38.6861	37.1293	30.6326	39.9568	32.8273	34.2681	35.6412	33.1101	32.9382	32.731	36.3511	31.7869	33.6645	31.2983	36.994	32.6446	30.826	32.4811	34.9037	32.3174	32.9886
S084	43.0883	39.323	39.8618	40.4349	43.6474	38.7683	30.6117	37.6339	43.7836	41.0859	41.5865	41.6444	42.9831	39.9706	39.7052	41.9485	38.7904	39.9341	41.5706	36.9317	41.6636	39.0909	36.3669	44.4075	40.8229	43.632	41.8868	42.9577	46.0038	43.226	39.8442	44.0135	32.2282	34.5066	35.7653	35.8993	29.5442	33.6276	34.9078	32.5118	32.8484	33.0733	38.7174	35.2526	31.5447	32.59	34.129	34.2565	32.5989
S085	39.1427	39.5558	36.9332	40.738	42.5198	42.1735	36.6358	39.7683	39.8486	38.7646	39.6097	41.2342	36.7493	41.5459	39.957	38.716	39.4806	40.2419	34.8547	41.571	37.1631	39.0938	36.6475	39.3507	41.4643	42.6144	42.3641	44.706	40.255	42.9769	39.1201	40.1241	34.0202	31.0652	31.7108	31.0017	30.0948	31.9354	33.9054	32.6815	32.3407	30.4517	33.1638	30.4086	31.3623	30.598	32.2015	31.46	31.0524
S086	45.5398	44.0431	44.2634	42.1216	46.6304	42.1492	39.0457	41.119	44.2335	44.5945	41.9687	41.8252	45.755	44.0987	39.8484	40.5503	44.6411	43.4999	43.2842	41.5676	45.6169	43.0547	40.5285	40.9742	45.8475	45.3968	42.7276	42.7269	45.272	43.2466	41.7331	42.7461	32.1478	34.5489	33.9975	35.5651	37.4437	34.4775	34.658	35.1678	32.6957	35.3571	34.7854	33.2773	35.4664	33.5738	35.885	35.8058	31.3719
S087	38.6997	37.0558	44.4472	35.5113	45.8422	43.1309	33.8781	37.2796	42.6054	40.5952	40.361	35.1653	36.6701	40.2109	34.4631	38.6719	38.1327	37.0214	36.6099	37.3911	38.4463	38.9682	35.4289	39.4761	41.4884	43.7796	43.4748	39.0344	43.193	44.4998	39.3574	39.058	32.782	29.7597	30.9052	27.9209	28.5672	31.9095	30.3453	31.1814	35.1966	33.234	32.7764	27.9623	30.3188	32.5729	30.6729	31.4457	33.6783
S088	41.8106	39.756	38.1032	38.957	45.3012	40.8741	38.7548	40.9313	40.0077	39.6428	38.6218	38.7521	42.8445	40.6425	41.0877	40.7397	39.3932	41.7198	39.865	39.6216	46.2023	43.4127	40.6894	41.4721	41.7787	41.1392	40.2219	40.9598	45.2292	42.6059	40.1578	41.5665	30.4641	32.5603	36.7845	31.4039	31.5362	32.0655	32.9564	32.0322	31.8233	33.4166	37.0971	29.676	30.2534	32.5764	32.2393	32.2146	30.9204
S089	42.0711	40.3006	36.2746	38.8773	42.0381	38.2782	37.7882	38.8114	40.2504	37.2891	38.8959	41.9172	42.3787	41.6621	38.9688	39.5726	39.7751	41.9776	39.281	39.6003	41.0174	40.5015	38.7839	39.4352	42.3943	41.9212	35.9946	37.8684	43.8097	40.0424	37.7875	41.5219	32.7817	31.5804	32.0576	32.2731	27.3687	33.322	32.3813	29.9408	32.3909	32.1038	35.3964	33.61	29.8566	31.7507	36.5737	29.4978	32.6293
S090	42.4059	38.7987	35.0293	37.6015	46.1838	39.5764	33.9225	40.3154	44.018	38.6553	33.9511	38.1975	44.4185	39.7537	37.8555	40.1182	40.2043	39.5124	39.0195	38.6189	42.045	41.3672	37.1921	39.9873	40.4105	41.248	41.6419	39.158	42.6553	40.2967	36.1818	40.0156	32.1662	33.8308	31.9501	33.5737	33.0864	35.1083	36.3672	33.7273	31.0617	33.5576	32.2531	34.5491	32.8109	36.3134	35.1672	33.9257	34.6799
S091	43.3526	45.4253	44.634	45.7866	49.5594	47.6663	47.8952	48.4693	46.3396	51.0783	45.366	46.3409	50.0008	48.9811	43.7612	47.083																	35.412	36.5872	38.6172	34.9326	35.6972	37.5892	41.1297	38.2097	34.7844	35.9313	37.3662	35.2721	36.9334	37.7682	40.8282	36.5017
S092	37.2557	37.9922	37.3919	36.0322	37.7672	37.7702	35.1202	37.3625	38.2804	39.273	38.2177	40.1137	42.1059	39.8198	34.8929	39.5753	41.4724	40.2707	39.8817	39.592	38.7362	38.1353	37.7031	38.4905	42.5249	41.1751	40.5019	41.4268	40.5623	41.769	37.049	40.176	31.4325	31.6392	32.1153	31.201	31.6157	30.1779	30.8705	31.1809	30.9749	32.8062	33.5626	32.1636	31.6291	31.2403	32.7979	31.2572	31.2845
S093	46.8779	43.7255	41.7519	41.9242	47.8368	42.7019	38.9108	40.4914	47.4768	42.8276	43.1183	43.5512	45.2378	43.6095	43.4694	41.7751	44.478	39.5283	38.3764	42.6336	43.5672	42.5611	39.9995	43.9076	51.7736	45.7884	43.4847	46.8546	47.3533	46.9292	43.6086	43.3198	31.1575	33.5461	36.7459	30.8723	28.6841	34.9948	34.7056	31.1557	32.6022	35.7407	36.99	31.5502	31.9476	36.0065	33.9641	32.3213	33.3726
S095	37.1296	37.941	38.3355	40.972	42.7212	40.4145	41.5216	39.8909	37.6839	37.693	37.4631	39.8361	36.8995	39.2566	37.3451	37	40.232	40.5965	40.5317	41.8753	40.1573	41.4178	43.8205	37.9393	40.7722	41.3146	43.5828	43.3105	42.4694	42.5563	41.8032	40.5274	31.1895	31.2152	35.9968	31.7102	32.7451	31.8058	35.4353	30.7728	29.9717	31.7987	35.9189	32.1983	31.3013	32.9282	34.813	31.685	32.0474
S096	36.8545	36.0266	32.197	36.3362	42.412	40.6469	35.7166	36.9178	39.5126	37.9422	38.0955	40.6051	46.234	41.1233	38.0264	40.7444	38.9617	37.6762	38.8829	38.8926	47.8243	41.4677	38.5286	39.9599	40.3507	38.7027	36.4978	39.9443	46.7942	41.0823	36.307	38.8926	33.0726	33.1123	31.2192	32.6721	34.2062	32.0205	35.6416	34.8496	31.7809	35.099	31.147	33.5939	33.3465	33.9916	35.5387	33.8374	33.8046
S097	40.0636	41.2665	41.5844	39.7037	44.648	41.5387	42.4138	41.8702	37.3581	39.1476	43.0989	42.8588	43.2488	41.1497	42.6564	41.0566	41.1311	39.8652	41.8499	40.5069	43.7194	40.5127	43.3015	39.8852	42.9882	39.3178	41.8278	42.8429	42.8042	40.9018	41.059	41.1897	33.4751	32.2877	35.4915	33.5737	33.8418	33.9912	36.8073	33.2941	33.088	33.7021	34.5327	32.7515	30.4018	33.1523	34.3129	33.2182	32.6543
S098	39.5436	37.1262	36.6305	35.9315	40.4692	36.32	33.2499	34.1772	38.8341	35.657	32.0516	35.509	39.9119	37.6868	32.4001	39.6224	38.7562	37.714	36.8431	33.7174	37.2926	36.8872	32.793	35.7189	44.4557	41.1221	34.1625	36.5347	38.1819	39.9834	32.983	37.3872	33.1053	30.6857	31.7517	28.5656	33.5561	30.8394	34.2686	31.4815	31.415	31.3097	31.8262	29.1103	32.7561	30.4635	32.5038	32.1173	32.1772
S099	46.6548	45.7155	38.9975	43.981	46.1041	42.3134	40.2382	45.9256	51.0297	47.8108	39.4066	44.6656	47.4775	43.3192	36.5158	44.6836	49.6356	47.4167	39.1602	42.8372	43.7424	41.6078	36.7355	45.3998	48.4711	46.1862	40.0405	42.4318	46.5506	40.573	35.6219	45.261	47.4415	47.0195	46.5952	48.1266	44.1134	44.8951	46.6639	45.2719	44.5778	48.5003	49.7214	47.0693	46.0358	45.2495	46.1025	46.7999	46.1658
S100	39.1879	36.9572	36.9585	35.1426	39.7166	36.7589	35.395	34.2829	42.0416	38.6124	35.3766	38.7987	38.3013	37.3734	36.5976	36.4181	40.462	41.6059	36.7018	44.1125	40.4573	40.5587	39.9606	38.7527	45.3365	41.0655	34.7261	39.6481	44.2369	40.1334	39.6898	37.7935	31.6675	33.4312	35.4487	34.05	34.6175	31.53	33.6088	31.5014	31.6354	34.5298	35.9981	33.8304	32.6793	33.669	34.8705	32.023	32.4101
S101	38.9579	37.998	36.535	35.2051	37.3673	35.0419	31.9877	34.2236	36.421	39.5439	35.7374	37.6861	37.7535	37.5753	33.4406	36.5946	38.8528	37.4394	39.7518	36.4127	36.2351	37.9663	36.3682	36.3901	40.4527	38.1982	40.2436	38.2899	41.0422	37.6361	31.8411	37.5204	30.2894	30.631	33.6996	30.4157	29.5356	29.2987	31.1833	30.4583	33.7217	33.5206	33.6124	30.5737	31.4102	30.8312	33.4684	32.6455	30.9511
S103	37.8167	38.0942	35.0666	37.3582	39.7984	35.4978	33.0673	34.1861																									31.7664	32.4135	34.692	28.1925	29.7222	30.5483	31.9666	31.6354
S104	42.1968	39.889	40.764	42.1769	43.9453	41.9343	44.7584	40.0291	47.4161	43.3064	35.7271	42.1021	45.2533	43.8049	43.5275	43.5252	45.742	40.3169	35.1786	37.8529	48.2453	44.7322	46.0863	42.8938									36.3751	34.9226	34.4571	33.5583	31.6778	33.747	37.6955	34.7672	38.0549	35.7928	35.7648	34.0518	35.2459	35.7672	40.3384	35.8421	36.8345
S105	37.2462	35.1779	35.1981	37.6903	39.7898	37.3969	35.0233	37.5252	37.6461	40.2886	35.7759	37.1067	40.8739	40.881	38.2546	37.1844	39.3706	39.6087	33.4805	35.7367	39.8901	40.1547	41.0374	37.5125	37.5754	36.8138	36.3403	37.1103	38.9737	40.1639	35.2532	39.4316	29.5785	31.7084	33.9192	30.0123	29.5922	30.8621	33.1457	30.1862	30.0362	31.8708	32.4629	30.4558	31.4569	31.027	32.1899	30.3269	26.9669
S106	39.1669	38.9664	37.7445	39.4056	41.6498	38.4613	35.1491	41.3298	42.7111	39.5248	38.4016	39.2566	40.094	40.2931	38.1927	40.7671	39.6829	37.157	37.2936	37.7396	39.0149	38.8199	37.4237	39.4577	37.9801	39.0927	38.074	39.5472	41.9153	40.8742	37.1842	45.014	31.8945	32.334	35.6113	32.4943	30.1886	33.8667	33.0847	31.6307	32.7901	33.4724	36.4394	33.7629	28.816	34.1084	34.3484	31.3068	32.848
S107	35.571	37.4543	33.4941	34.9383	37.0179	34.4361	34.8466	36.8722	33.0846	35.4431	33.1472	33.8859	34.2862	36.4371	36.7391	37.1104	36.1196	36.663	35.482	36.1777	34.0546	35.4184	34.2925	38.6865	36.788	41.5596	41.0067	41.8709	37.0815	37.6825	36.7332	39.5015	27.3233	32.4794	33.5466	31.8394	29.9027	30.0993	34.3253	31.038	31.903	32.3972	34.8243	33.4558	30.6855	31.2124	33.1036	32.0501	30.6451
S108	35.5156	33.1147	31.8551	34.1008	32.3771	31.7021	29.1833	34.4094	36.0802	33.7402	32.2132	34.2445	38.2163	34.433	31.4154	35.4156	36.8147	32.6683	35.7318	35.1347	37.3781	34.129	32.0998	33.2991	35.9068	35.9224	35.8939	34.2882	39.6932	37.4374	30.4301	34.635	30.8636	32.3481	35.6163	29.4817	30.2106	29.7389	29.6673	30.0086	29.2858	31.8644	34.4937	31.9787	30.6074	31.6071	31.6474	30.6377	30.1944
[truncated: 15 more columns]

## Sheet: IPL_GCL
IPL + GCL Thickness (µm)
	PARAFOVEAL ZONE BASELINE								PARAFOVEAL ZONE 6-MONTHS								PARAFOVEAL ZONE 12-MONTHS								PARAFOVEAL ZONE 18-MONTHS								PERIFOVEAL ZONE BASELINE								PERIFOVEAL ZONE 6-MONTHS								PERIFOVEAL ZONE 12-MONTHS
SUBJECT ID	SUPERIOR	SUPERIOR NASAL	NASAL	INFERIOR NASAL	INFERIOR	INFERIOR TEMPORAL	TEMPORAL	SUPERIOR TEMPORAL	SUPERIOR	SUPERIOR NASAL	NASAL	INFERIOR NASAL	INFERIOR	INFERIOR TEMPORAL	TEMPORAL	SUPERIOR TEMPORAL	SUPERIOR	SUPERIOR NASAL	NASAL	INFERIOR NASAL	INFERIOR	INFERIOR TEMPORAL	TEMPORAL	SUPERIOR TEMPORAL	SUPERIOR	SUPERIOR NASAL	NASAL	INFERIOR NASAL	INFERIOR	INFERIOR TEMPORAL	TEMPORAL	SUPERIOR TEMPORAL	SUPERIOR	SUPERIOR NASAL	NASAL	INFERIOR NASAL	INFERIOR	INFERIOR TEMPORAL	TEMPORAL	SUPERIOR TEMPORAL	SUPERIOR	SUPERIOR NASAL	NASAL	INFERIOR NASAL	INFERIOR	INFERIOR TEMPORAL	TEMPORAL	SUPERIOR TEMPORAL	SUPERIOR
S001	90.181	97.5166	91.1946	95.8942	88.5353	93.1553	89.617	93.6422	89.7969	94.3438	92.3494	94.6053	87.2967	91.2005	85.214	88.4587	86.9769	93.469	94.3047	96.0073	88.4172	91.8874	88.8714	90.9028	87.6111	97.4972	92.8076	96.5979	90.3424	92.4304	88.6529	92.5264	63.3286	65.6691	77.9543	64.0821	60.2499	68.3264	71.0582	63.0712	58.1699	60.8781	70.9897	62.0486	54.5869	62.2554	70.7536	60.4216	57.2783
S002			105.639				93.6899				104.92				92.258				104.219				91.8519				103.486				87.0114				90.4325				73.2044				80.9305				73.0711
S003	106.331	103.684	99.9047	105.162	100.529	100.763	86.7093	100.963																									76.2138	70.5042	80.0632	69.1891	72.8524	70.6219	72.4023	66.1517
S004	97.6396	96.0798	95.3857	97.4602	99.2551	97.1316	84.1719	94.1265	96.0654	95.7307	97.0017	96.2785	96.6692	94.0983	85.5096	90.8554	98.648	96.473	98.0617	95.5693	98.3088	94.7937	84.6235	92.1488	96.541	97.8979	99.6454	96.3394	97.7609	95.7263	83.5511	92.7494	65.4655	71.1438	74.5592	65.2352	61.1785	68.7929	69.3679	67.3304	62.4684	66.384	72.9616	64.2346	58.4776	66.276	68.041	63.7735	65.2457
S005	96.8705	95.2573	99.7745	96.9708	94.0145	96.8685	84.3224	93.5942	97.5119	96.1692	100.304	97.2162	92.5211	97.2333	81.1216	94.0344	98.8976	96.8729	100.038	95.5458	96.7595	95.3412	81.2215	91.7926	98.76	97.9059	100.267	96.0048	95.0807	96.6566	82.8835	92.9232	72.498	72.2377	78.2788	66.7496	66.2077	75.9339	76.0189	68.7232	71.0077	67.2789	77.158	66.4375	65.676	73.9992	76.7033	68.2699	72.0621
S006	95.3151	98.4403	100.615	95.3627	91.043	97.9663	83.9121	94.792	95.8651	97.4117	97.5389	95.8201	88.6168	95.0954	87.9873	94.9593	93.6826	99.0964	99.0839	96.7303	89.1116	95.2568	91.6005	93.8911	95.6458	98.2403	99.2915	96.6569	90.2216	96.0852	86.589	97.7165	63.9269	68.3265	77.3123	66.0635	62.0981	69.1698	77.0833	66.6455	61.4049	64.5644	71.6506	62.3687	56.0409	67.5305	77.069	65.4703	60.2161
S007	92.0863	91.9121	91.2286	92.0907	87.0252	89.0678	81.4284	94.0512	87.8104	87.222	87.7973	86.7116	85.178	87.9178	81.5247	91.0063	87.7733	87.3042	90.7863	87.9054	87.6369	86.9491	82.8609	90.9005	89.12	87.7767	88.025	87.0017	88.164	87.0873	82.044	90.8092	59.4124	63.1015	67.9617	58.3551	60.7341	57.8152	62.525	59.3584	52.2792	58.1278	66.6057	53.5286	52.6719	54.9406	61.392	56.2982	54.2964
S009	93.1229	91.6572	86.9124	96.1564	97.2993	92.4939	77.6556	95.625	91.1665	91.5176	85.7772	93.0448	92.6292	89.5394	77.6272	91.5384																	69.3265	70.8667	81.6833	70.3492	70.1227	75.7052	75.0226	70.4516	63.9811	69.0277	79.741	66.4929	66.8705	74.4451	73.9383	68.2243
S010	91.2927	90.9363	92.3329	91.9388	90.0252	92.1125	82.8911	92.5807	88.0136	88.339	89.9368	91.8099	86.3597	90.2082	81.1262	89.9895	88.38	88.7315	94.3229	93.7359	90.5506	92.2918	80.5897	90.6852	89.3321	91.103	92.2854	92.3916	89.8789	90.5214	80.8821	90.5791	70.8616	67.8512	77.3603	60.1492	60.4528	67.7238	67.6902	67.9671	69.0623	63.3241	73.3464	55.3741	55.5744	63.2563	68.3887	64.3564	66.8106
S011	88.9321	94.2421	93.1204	93.3065	92.1359	90.3059	77.7224	89.0967	88.4581	92.514	90.7623	92.4338	87.6524	86.5382	77.0732	88.7292	89.5586	91.73	93.1147	89.9387	89.7082	89.4446	81.7481	88.6415	92.1261	94.5186	94.517	91.5799	92.0557	91.74	81.7515	91.6597	65.5212	66.9034	75.3047	66.1048	64.8371	68.9475	71.5368	67.5132	63.8515	65.3345	73.2715	64.4764	62.7361	67.6703	68.0699	64.6618	63.7503
S012	84.9783	87.9219	89.3336	89.4463	88.7087	88.7856	78.4098	86.3422	87.1617	95.1059	93.049	95.8023	94.6589	95.599	86.4859	89.6761	82.7288	89.1261	87.1436	90.4305	87.8177	90.8153	78.2552	86.5923	81.8555	88.631	87.0069	87.7073	84.2684	86.9347	78.6147	85.9607	60.3088	55.8853	66.6418	53.6192	53.9322	59.7317	68.6715	58.7833	60.2052	65.0646	72.1487	59.68	52.3588	63.0443	68.5555	58.2043	55.2498
S013	101.909	98.7543	95.6398	96.7039	97.6161	97.4688	80.321	99.9138	92.7522	99.9395	92.065	94.8601	91.2606	92.8174	80.6169	93.134	92.6781	96.4631	104.138	99.3391	95.4172	99.7194	91.1502	91.3517	97.979	97.7251	91.55	93.931	92.0382	90.8248	80.125	93.0841	63.9179	66.5275	85.6266	69.1118	65.9532	67.6166	79.4712	72.2568	60.8907	67.4246	85.6534	62.8923	62.2975	69.0178	76.7402	71.6946	54.2157
S014	97.2502	98.5497	102.146	102.457	98.6742	102.398	92.9295	93.9831	92.3278	96.2567	101.325	99.9609	96.6521	96.8314	91.6236	90.0683	93.5407	97.3743	104.058	98.7774	93.1383	99.3688	90.3557	91.9833	91.3529	94.9421	101.42	99.5187	93.8097	98.1796	92.2143	89.8445	56.8124	57.668	67.0196	54.9471	62.2078	61.3556	62.9575	56.6716	52.3669	52.5029	60.148	52.1578	57.6136	54.5125	62.3951	50.8345	51.4774
S016			94.1646				81.4969				95.1456				83.842				96.1958				85.5155				96.9695				87.8524				78.3033				77.3405				79.8861				76.8555
S017	90.7044	90.7764	89.285	90.0182	93.2033	90.8008	80.904	88.4864	89.6359	88.7186	87.6585	88.3508	91.08	87.4894	81.0792	88.1607	89.1827	89.4566	88.6986	88.7701	91.2192	88.4454	80.9055	87.3734	90.588	90.0991	87.7428	92.0414	90.5009	88.4761	80.6596	87.5346	63.9118	62.0225	69.1984	63.1676	65.0352	64.8675	67.6766	65.9388	62.741	59.6479	66.3832	59.4354	62.7236	62.6064	67.1178	64.4266	64.0652
S019	99.7553	97.0381	92.7311	101.283	100.498	98.2441	85.473	98.262	98.4608	97.5351	97.7222	100.563	97.9944	98.3065	85.2035	97.8239	98.3868	95.6109	94.7825	98.7887	100.125	96.5162	85.6851	96.1509	100.777	99.7637	99.1932	101.264	97.8269	99.787	90.6461	99.8641	63.1874	64.4836	76.0928	67.8185	62.2797	65.1499	72.6905	68.8834	59.4184	60.7865	74.4209	63.5888	55.1335	62.6412	73.8226	64.4252	60.7566
S020	109.008	110.698	109.283	107.866	105.722	107.024	97.8668	108.048	106.308	107.802	109.198	107.289	108.612	104.533	95.3885	107.087	105.647	107.065	108.324	107.185	104.766	104.708	95.4566	105.868	105.935	108.002	109.456	106.887	99.6083	105.646	95.5107	104.81	73.2944	73.8217	85.7861	71.5334	68.3219	75.5873	82.7207	76.1285	67.7938	68.5955	79.7993	67.4833	67.1951	72.1764	83.5577	72.4776	69.0702
S021	91.9312	92.1541	84.261	91.8272	94.5906	95.8031	74.7166	94.9515	94.7362	92.4647	86.8686	93.3348	94.2835	97.8368	77.8848	93.0801	93.276	91.2392	82.3308	90.2861	90.8118	92.8095	77.3843	91.6355	90.767	86.5879	83.041	87.8481	91.9457	93.6749	73.6698	88.6587	71.839	68.1887	85.9514	71.6102	66.2199	72.6103	77.4028	70.854	68.2496	64.689	87.7782	69.4206	62.0749	69.9227	79.2333	68.8721	64.7596
S022	96.1954	93.3164	88.6981	90.0631	87.8858	97.4129	82.6194	94.6659	96.4592	94.0229	91.5909	92.6499	91.8164	98.1173	83.7836	94.6487	95.3361	93.2224	89.0886	90.9196	91.3351	97.0479	85.273	90.8343	92.734	91.8712	90.2592	92.564	87.3277	97.4804	84.747	91.9657	65.4109	64.1581	74.3893	66.1728	60.6413	65.7418	72.3703	71.2197	59.0272	61.9632	73.4702	64.8845	58.1322	64.3834	76.2525	68.7384	59.4065
S023	94.4426	94.4641	94.299	92.3794	94.3658	93.5185	83.4921	93.3869	92.5877	96.1969	91.209	91.8814	91.0146	91.087	82.2208	90.2533	92.7015	95.0302	93.797	91.3913	90.6481	91.4042	81.8558	90.9413	94.0796	96.3259	93.4872	94.2918	93.874	90.9582	81.1511	92.0138	60.8788	60.0293	71.2817	59.3516	56.7029	66.8715	71.0192	64.4079	58.5204	57.6408	70.1223	57.188	58.0609	63.547	71.5154	65.1857	59.874
S024	103.019	103.136	103.761	104.987	100.475	107.835	98.6454	106.668	102.647	101.69	104.436	105.127	101.597	106.183	96.0656	104.829	100.013	102.041	105.585	103.445	98.8879	106.454	98.3164	104.359	100.314	100.593	104.27	103.597	98.6898	104.419	95.9848	104.205	69.719	68.1625	81.8532	64.2156	64.7062	69.7139	80.2059	73.0463	67.9655	67.6641	83.2964	63.9007	63.6725	69.5672	80.8412	71.3775	66.6764
S025	93.4229	93.8668	94.3156	94.9827	93.8284	92.8551	82.8982	92.0931	89.4075	95.3176	92.7337	93.1287	98.4023	91.184	83.15	91.3808	88.5559	91.2542	96.0286	92.1741	93.768	90.2248	84.9329	89.4656	90.1501	94.1638	95.7885	92.4223	94.586	90.5681	86.1683	93.1357	70.9066	67.4479	73.1884	66.525	67.657	72.8896	76.9544	68.5519	66.7137	66.0291	72.2958	65.7577	67.6347	72.7771	75.7457	69.124	65.4782
S026	94.4968	91.5757	95.1609	94.5587	89.7167	90.3536	82.105	92.6527	92.4846	92.5371	94.8909	95.211	87.7311	92.3772	83.4239	91.6432	92.3804	92.5529	94.2642	95.0477	89.3836	91.9252	87.3447	90.3055	93.5545	93.1508	96.8274	94.7437	89.0821	92.6899	86.6737	89.8585	61.5819	60.8749	70.5974	64.475	65.0053	60.9655	65.3017	63.2031	57.9918	60.1593	68.668	59.9205	59.4233	60.5597	67.2764	61.1022	56.2808
S027	89.9948	90.2887	90.1826	92.789	91.3887	91.6539	80.9087	92.1662	90.7588	92.8542	93.8192	93.775	93.6982	95.0345	83.5179	93.1114	91.7637	90.6086	94.1189	93.5138	93.4641	94.8267	82.7704	93.6919	91.5238	91.2522	92.5872	93.6673	91.2596	95.211	83.5183	92.0562	62.744	63.4521	66.7703	61.8937	61.1086	67.4787	70.9754	64.9195	61.2929	62.5417	65.6548	59.2407	57.4929	67.0442	70.469	64.2668	62.8577
S028	108.241	108.397	112.848	112.828	104.366	109.72	100.328	106.389	105.748	108.415	117.013	112.009	109.407	108.859	103.316	105.79	105.789	108.422	114.319	110.777	103.681	108.584	101.057	104.09	103.453	104.493	113.676	108.744	99.352	107.985	100.161	103.38	72.7401	74.5376	92.1271	72.3406	62.4847	69.9459	81.5332	74.121	70.0205	73.0536	91.393	69.6679	61.4647	68.1619	83.1374	73.169	71.9357
S029	99.3365	104.457	105.624	105.231	100.085	102.415	92.3302	100.307	98.2903	106.099	101.769	101.493	99.8762	100.24	93.042	96.8135	93.2954	102.834	102.923	101.082	96.8401	99.735	91.1327	97.6417	96.6665	104.377	106.763	103.048	99.0375	100.524	90.2225	94.5419	74.7003	74.0624	83.1736	69.3757	65.4954	73.3542	75.8827	74.2853	71.3551	74.0981	77.9745	66.0974	61.3884	71.7608	74.7476	68.606	67.2332
S030	96.5568	97.911	98.9191	97.1175	99.2795	99.2901	81.5368	96.4264	91.868	91.92	93.9257	92.8367	95.4329	92.8112	81.9883	91.6985	95.8832	95.3499	93.5878	94.9728	96.2557	94.3925	81.9716	92.8233	96.4706	95.8518	97.2802	96.0217	97.3743	94.7195	82.9203	93.3067	68.6621	69.8432	84.4375	70.6348	67.4351	73.0956	81.8255	74.174	62.8286	66.0013	79.228	65.9867	64.2102	69.3809	83.931	70.3189	60.5821
S031	100.707	96.7044	97.0378	97.0172	97.8237	100.477	87.1587	98.4825	95.3321	95.5795	95.7248	97.6535	94.5755	96.6138	85.5256	97.6372	96.2645	98.1325	95.9399	95.2901	98.6845	100.18	88.0274	97.1899	100.35	99.6571	98.0703	96.93	98.1751	101.544	85.0462	97.1348	63.6578	64.9708	75.134	65.2241	63.6031	71.5042	74.9012	66.9319	59.4888	61.1656	70.0566	60.1793	57.6039	67.2532	73.1453	65.8475	59.3086
S032	100.757	95.1544	89.9295	97.4017	98.2558	94.1684	82.9734	98.0269	101.078	94.9185	88.3574	94.1442	94.9989	93.2654	79.9261	98.1467	98.9319	94.8855	91.4628	96.1865	96.9994	90.1832	83.7145	98.1658	100.383	95.1366	88.3492	95.4311	96.7286	92.8661	81.0381	97.5073	67.1528	69.2472	79.2988	65.2103	60.0086	69.8146	74.1264	70.578	62.5297	67.6756	75.0335	62.7843	56.8759	66.0566	74.8591	68.8905	63.4251
S033	87.5716	95.3604	100.633	96.7443	96.4007	95.4854	90.8952	99.7422	88.1775	95.0459	101.169	95.8883	94.4507	93.3727	90.5257	98.132	87.7165	93.1959	100.512	96.1231	93.0995	92.8167	91.4714	96.0756	87.2866	94.9759	101.67	97.6065	95.0985	93.345	88.0368	98.5174	62.8323	63.1743	70.6637	64.2431	60.3961	63.2276	68.9901	66.2631	57.7838	60.5309	70.1777	61.6	61.492	60.5832	70.537	62.4371	57.4024
S034	103.919	109.812	105.753	108.057	109.158	109.306	97.3529	105.316	104.773	108.177	106.027	109.587	108.782	109.281	97.7086	106.638	102.762	107.367	106.461	109.772	108.02	108.81	99.0414	109.637	103.69	110.932	108.238	109.484	106.187	107.766	97.0432	107.076	76.7439	74.9721	82.6377	70.2228	71.1588	75.9325	78.7976	69.9792	73.6392	72.5153	78.9205	69.3616	67.8553	76.1679	79.9419	69.6306	73.0204
S035	98.9103	100.176	98.8447	98.7738	100.587	99.1863	90.1104	99.3088	98.8929	101.316	102.86	98.2922	99.0612	99.1275	91.3679	101.983	100.036	99.195	102.836	98.0053	100.181	99.7329	92.0274	101.322	100.851	102.889	101.242	100.308	101.517	99.4608	90.5452	100.109	67.4034	73.0493	80.0329	66.6223	65.2041	75.003	76.4253	71.5457	62.5657	69.0448	78.8863	64.4709	62.6541	73.2627	76.4734	70.7109	63.6318
S036	99.5892	102.35	102.4	100.408	96.0531	100.972	88.0563	98.5012	101.756	100.11	101.428	99.7862	94.3567	98.5662	87.556	98.082	99.0748	102.405	100.709	101.191	96.0631	99.9146	87.6054	99.0976	102.478	104.014	102.081	100.465	94.8274	101.288	88.259	97.5548	70.0457	71.504	81.7721	65.9853	63.226	66.3235	74.2815	69.5799	68.9708	69.3756	77.0048	64.5866	58.3474	64.183	72.8945	67.6946	66.3531
S037	89.4768	95.3786	97.8823	96.6228	88.2662	91.0271	88.0833	92.7839	91.7951	95.8991	97.9509	96.8188	92.5235	99.4552	86.4954	92.4277	93.1885	96.2514	97.5426	96.2952	90.1004	95.4599	90.4438	93.2223	93.2609	94.1748	97.6641	97.0925	90.0763	97.1899	86.6564	91.8564	59.4064	61.2669	65.7364	56.6095	54.5847	63.3434	70.3404	59.1449	57.7946	56.321	65.5845	53.6706	56.8629	60.4532	72.5897	56.7163	56.383
S038	99.2967	96.18	86.2322	99.4205	100.476	96.1953	79.1085	97.2903	102.415	96.7203	87.0752	97.2469	98.303	97.2255	79.9329	99.611	100.592	95.5074	87.0655	100.431	98.9653	97.4448	83.4685	100.054	101.725	97.1041	88.9942	99.568	100.619	98.0762	86.7511	100.384	65.0851	66.9519	79.0366	66.1359	62.626	65.3404	75.537	66.3787	63.7115	68.012	77.2254	61.617	58.6781	64.6667	76.4301	64.9477	63.6479
S039	102.438	96.8264	90.4186	96.3977	96.5767	98.8348	83.8305	95.5135	96.8647	97.3765	92.201	94.6249	94.5881	96.13	80.8977	93.0523	98.2292	99.1053	93.4187	96.1829	90.1303	97.567	84.6716	95.2614	102.015	98.3125	92.5535	99.9962	95.4705	97.9372	84.8468	99.6109	67.1293	68.7364	83.7904	72.8226	62.0791	65.131	74.9506	67.3258	61.8678	65.8894	80.2685	71.2288	58.9522	64.1034	72.8781	65.6877	63.3605
S040	93.4824	93.226	90.8433	94.8276	91.659	90.2936	75.0542	88.3344	97.2187	92.9209	92.1892	94.4366	93.8937	89.2192	75.7515	89.997	94.7	93.382	93.641	95.3438	95.5199	92.0117	74.5725	92.2406	94.1602	94.2572	93.2977	95.7853	90.8672	87.888	76.8649	89.3517	70.8546	74.5654	78.5347	69.5889	57.535	70.4609	71.004	65.4646	72.5689	73.7589	79.5558	71.6629	66.0237	67.0936	68.3267	65.3819	71.7787
S041	96.7364	95.9482	97.3005	98.493	94.135	91.6852	90.4279	99.4653	97.6428	96.7728	100.985	95.9051	97.4574	91.0303	91.4134	95.3568	94.0734	94.2403	97.7904	98.079	98.0106	92.9759	90.9163	94.1203	93.1747	96.4949	98.3453	98.2815	96.1004	91.9346	91.7511	96.2327	63.1604	70.6573	76.1873	63.8315	58.2646	67.7058	67.8747	63.8524	63.2505	70.9036	76.7619	60.9864	62.7055	68.3937	71.176	60.5367	61.9364
S042	103.401	97.5997	104.77	101.062	94.9529	100.512	89.7749	100.518	100.188	98.1837	101.479	100.369	94.744	103.127	88.6501	100.608	101.452	97.0845	103.217	99.7658	93.0062	102.982	87.7456	99.5775	103.105	97.7949	102.706	99.2357	93.3171	103.294	89.586	96.9823	67.422	64.294	80.2522	62.8677	60.9473	73.9815	74.6317	72.8139	64.6456	67.8342	75.7376	62.8221	58.477	74.5398	74.7968	74.5675	65.527
S043	93.5268	89.6861	86.6517	89.4054	91.4672	95.8464	83.2013	93.3228	95.8798	91.6501	87.9729	91.7709	90.9692	94.0384	84.2002	95.5485	94.0637	88.5196	88.1404	89.0143	88.7024	93.9894	81.5822	93.4939	93.318	91.1752	88.648	90.536	89.7579	93.2094	81.3081	93.2888	65.2009	63.9246	72.587	60.7228	60.5548	67.2396	71.8988	66.6487	62.614	63.8998	69.4331	62.938	62.2938	66.7301	69.9083	68.9699	60.2541
S044	95.1542	93.8739	95.4354	96.538	98.5993	96.9889	85.0141	100.486	97.8832	96.9521	95.6807	98.4428	100.259	96.9258	84.8422	101.098	97.7538	96.7013	93.2389	97.8055	100.672	97.2543	82.9549	99.3023	92.9461	93.4984	93.0862	96.5328	95.2977	91.9854	86.6393	97.8693	63.9595	67.7307	71.1012	66.0573	58.4394	67.9985	66.6446	65.7328	63.184	64.2221	68.2636	65.584	57.839	65.9269	72.8988	65.7537	63.9367
S045	100.316	96.8772	98.1717	96.0869	96.2352	96.7585	84.7885	99.4988	98.2054	98.2711	95.518	94.2553	97.2409	96.4195	83.3195	98.2684	104.004	98.8559	97.0822	96.9717	91.931	97.2616	84.1501	101.169	101.509	94.5063	101.725	95.5904	92.4057	94.9154	89.651	97.5585	70.0696	68.7318	78.5907	67.7775	61.1575	67.6689	71.7866	69.9208	71.341	69.0903	82.1228	68.962	62.2819	68.472	72.9983	68.8146	70.104
S046	92.4395	97.5514	91.2402	97.5997	97.8518	94.632	81.282	96.8907	93.3335	95.4781	94.5485	98.2575	96.1952	94.5309	82.1787	92.8561	92.6067	96.1911	95.3415	97.908	96.7656	95.3363	82.5881	95.1178	90.575	95.1628	94.1093	98.4397	96.1679	93.5251	80.2476	92.6277	65.8626	71.1358	74.4071	66.933	60.515	69.8023	73.4687	66.824	65.9939	68.5231	78.1589	67.0718	60.4827	69.4521	75.5955	66.7659	65.1061
S048	109.14	107.822	107.031	111.922	107.78	109.223	98.5141	106.546	108.846	109.81	107.025	112.249	106.201	110.196	102.305	103.683	110.371	109.351	112.113	112.222	106.854	111.335	98.308	106.488	108.066	107.799	106.609	110.313	109.005	108.963	100.635	105.383	69.728	80.6414	86.5396	76.5815	71.7356	79.2416	88.0244	75.6942	73.3672	81.8415	92.2602	77.4536	72.0022	78.6987	86.496	74.5311	70.177
S049	101.731	100.991	97.5787	97.4473	100.187	99.7209	88.1393	98.2259	102.265	101.733	94.2511	99.3243	97.4943	97.8645	85.6229	96.1154	103.64	103.516	94.3287	100.003	101.96	99.9853	87.6263	95.4059	103.849	100.638	96.5503	100.324	101.133	99.6941	84.5838	95.0994	78.7032	81.8844	93.7795	82.8736	71.9369	76.714	78.9076	73.5002	76.0913	80.0007	90.7229	84.902	70.5762	75.8931	81.5917	74.691	77.9834
S050	94.4412	98.0351	97.1591	97.5167	91.6632	96.5979	81.7014	93.2259	91.1396	94.6266	95.5043	93.8777	89.9175	92.3596	85.9778	90.6978	93.9343	96.7437	96.106	97.376	93.9303	93.9672	80.5353	90.0115	93.0518	94.1655	94.9561	95.4533	90.1883	92.7409	81.4879	90.4022	74.3661	75.9331	86.7818	76.093	71.7639	77.9851	80.5913	72.9966	74.3332	76.6486	86.2301	75.1421	68.7432	75.3205	79.1561	69.2165	71.0464
S051	98.4745	100.142	93.1846	101.211	101.457	99.4003	88.5275	95.4637	99.2997	102.692	96.4228	103.122	101.065	100.761	87.9557	96.2656	98.726	98.5534	94.1122	96.3862	96.608	96.3637	84.813	92.5293	91.0653	96.77	90.288	93.742	95.0792	92.1878	80.5658	88.8995	69.5639	68.4999	84.8953	66.928	60.009	68.3016	77.4691	67.5768	66.4116	68.672	80.9317	68.8117	61.4811	71.9825	75.7559	67.4457	63.6435
S052	97.9432	97.8041	99.4409	97.3833	92.2452	94.2751	87.4022	94.462	94.6927	96.7785	99.6017	96.5195	89.7087	95.0859	85.8675	91.8426	94.1545	96.5549	97.1381	95.9873	90.9249	93.415	83.4764	94.2684	92.0738	94.9863	96.9452	93.454	87.8471	90.1362	80.9546	88.7906	63.8534	66.0831	77.0702	57.8247	54.8541	61.2418	63.3817	63.4581	63.4054	66.6195	75.3508	59.4454	53.3312	60.7044	63.3358	65.4057	62.4869
S053	102.503	103.372	106.674	104.923	104.264	104.096	92.5735	101.309	101.592	102.578	107.545	105.194	107.257	103.469	91.5121	102.542	100.862	103.607	104.613	104.711	104.277	103.194	87.3953	100.883	97.2367	101.25	105.792	103.546	103.978	103.027	92.334	100.156	70.4894	77.6327	88.3114	72.8437	69.9739	74.4868	79.9339	72.1965	70.1849	79.1869	86.0866	72.4967	64.4636	75.1201	79.1621	71.2067	68.7012
S054	98.541	100.238	100.923	98.3098	94.7255	96.4371	93.4243	96.3445	98.8368	100.491	101.997	98.8658	94.8927	94.4077	93.1122	97.5485	99.9541	99.5457	100.724	97.1753	97.411	93.8367	89.3376	98.701	98.1921	94.5118	100.714	96.4717	90.8564	91.2202	91.3317	95.712	66.9331	67.0938	75.774	60.5994	57.9702	64.0776	65.6291	62.7798	69.0578	69.8003	76.8304	62.4833	58.3802	63.4469	62.9546	66.198	68.9791
S055	99.008	99.1979	99.1759	99.8298	95.4792	98.5254	84.3504	96.0738	99.0495	102.029	98.384	99.4078	95.2105	99.1586	81.4941	96.3284																	69.5594	73.4134	80.6999	71.7902	61.3412	71.141	78.3535	69.3779	70.9171	74.2335	81.0508	72.5438	62.4028	70.4745	76.8824	69.2187
S056			99.6031				89.1824				96.969				86.2349				98.0964				88.2927				96.1567				83.7547				74.6745				72.1149				78.2922				68.2513
S057	94.5762	98.4765	98.5968	101.284	94.2633	98.0469	87.2719	96.7868	96.3555	100.664	96.4086	100.222	93.9653	94.2551	84.9645	94.3492	96.7277	98.8746	92.6048	99.0473	93.715	95.7562	85.2169	94.9375	93.5621	96.6436	91.0824	98.1639	93.9192	94.5847	84.8894	94.0314	70.0427	69.828	78.5424	66.6171	63.6503	63.7413	71.1284	64.2219	65.9611	71.9962	77.7162	67.6584	65.7391	64.0385	67.7847	64.0446	63.5729
S058	98.8759	99.8911	99.1717	99.4534	96.735	101.387	93.4428	101.584	101.201	101.497	103.122	100.426	99.9355	102.1	95.7764	101.506	101.381	101.316	103.705	101.278	101.086	102.168	93.0553	102.17	101.037	97.1431	102.572	103	101.55	102.283	93.9524	102.011	71.5597	77.5667	77.877	71.1297	67.6689	68.71	76.6039	80.8075	72.2447	77.9274	79.6236	73.6558	65.9963	70.5819	79.9542	79.1924	70.3161
S059	103.34	97.2524	102.671	101.175	99.8572	100.628	83.5929	100.29	99.8716	96.8136	101.557	102.122	94.9218	100.979	83.5373	99.741	99.2613	96.9144	99.7134	103.399	97.4497	100.867	80.7382	99.5442	102.194	98.3141	101.427	102.564	97.0202	101.821	84.773	101.43	68.2896	72.104	90.5324	65.2715	62.5505	75.0031	70.8278	68.5976	71.4608	73.8289	90.2945	65.5338	63.0035	74.347	70.5984	68.1169	67.1177
S061	95.758	97.5254	94.3729	100.64	99.0311	96.6066	86.3688	95.7665																									62.8612	65.8388	73.441	65.8765	61.0651	62.8488	73.4843	67.875
S062	96.9422	93.1808	92.5393	92.7467	97.1801	99.306	86.7242	91.8726	95.6045	94.4712	86.495	92.3219	97.1781	98.0567	83.4315	92.2031	94.0419	94.2389	92.0317	93.2104	96.5878	98.9184	83.5445	93.6958	93.6184	93.5588	89.3359	91.2866	95.5186	96.5935	81.4317	91.4258	67.6329	67.7891	75.8623	67.2124	60.6888	68.1026	75.0666	67.3015	68.7767	68.6477	70.9202	69.7478	61.2894	69.2685	77.216	63.9744	67.8275
S063	106.37	103.679	105.473	105.785	102.686	102.038	94.2677	100.439	106.017	103.114	105.395	105.92	103.886	102.281	94.0961	104.166	105.877	103.169	104.065	105.593	102.612	102.022	96.2634	102.456	104.823	102.589	104.011	105.466	104.101	102.857	94.6046	100.75	68.6961	76.1948	85.886	71.1632	73.6239	74.3306	74.9719	71.3652	68.349	76.1796	84.9489	73.1187	73.027	73.526	74.9297	70.8296	66.3878
S064	96.602	99.3212	96.7312	99.8914	99.383	96.1626	81.8911	98.8706	95.677	97.0627	93.2041	97.798	99.7227	96.9537	81.24	98.1397	98.472	95.8462	96.3136	96.1164	96.6252	96.4024	81.0245	96.6545	93.1805	95.4914	95.6714	94.4627	99.3619	93.6417	81.5922	96.0888	73.6413	71.8664	79.8703	70.1636	65.2487	75.8966	80.0174	74.5205	72.39	71.3975	80.6198	68.8542	64.6622	73.2851	76.8887	71.4978	72.2173
S065	97.9324	96.4888	96.7587	100.394	99.3206	95.863	78.4462	98.5303	99.706	96.5256	95.1935	99.1574	99.9302	93.483	78.9529	98.5963	98.9951	96.9138	95.6861	98.517	95.468	93.8131	76.3657	95.1352	99.014	94.8739	97.7586	99.8048	97.9298	95.2068	77.2666	98.0464	77.6921	76.4176	85.9536	75.3108	67.441	74.3671	82.445	75.6198	75.3769	78.0842	84.8908	73.6965	67.1078	73.9868	78.7985	75.6035	74.5928
S066	100.146	102.176	105.905	102.476	99.0906	100.51	91.9336	102.591	100.869	101.017	103.087	104.165	99.6888	100.397	92.2991	99.6021	100.091	102.379	102.428	104.226	97.0403	100.151	91.5345	103.12	99.2596	101.69	103.634	105.898	96.8107	99.4162	90.5793	98.9248	63.099	68.4148	81.2273	63.0632	61.3008	69.5557	74.5861	70.8642	65.8363	69.9718	81.6418	62.2198	55.8406	69.7377	73.7778	66.4524	65.3694
S067	100.059	96.0255	89.2877	96.8752	99.0879	99.3025	85.3215	98.3579	97.8304	95.4432	89.8547	96.9128	98.2189	98.5106	82.5017	96.8569	98.1268	94.0936	90.6613	96.2084	95.0245	98.4308	82.2519	96.9986	97.7117	96.5827	91.8484	97.3317	97.6801	97.9248	85.3865	98.7081	74.76	65.4783	76.5527	69.627	62.6138	69.1542	76.413	69.7067	76.2809	69.8317	75.9574	69.7315	65.0987	70.1645	72.9354	71.3017	76.4741
S068	86.4877	90.7475	90.9612	94.4854	88.2805	94.1517	87.1062	88.5095	90.2685	92.9342	89.3307	91.9527	91.096	94.4497	88.4174	90.123	87.8826	92.6323	90.961	92.5418	90.5473	94.8983	90.3706	90.3174	88.5182	92.5852	90.7468	92.8071	90.1291	93.0898	84.3593	90.2955	58.2002	55.9041	73.1279	54.3399	53.8853	58.324	68.0022	57.7914	61.4554	59.6232	72.0163	56.817	57.7572	62.6029	67.2335	61.2642	58.0297
S069	98.0267	94.6089	91.4387	96.1299	95.3151	96.802	81.8913	97.1148	94.6665	93.019	91.301	96.5438	94.1301	93.9952	82.2771	96.3455	94.9541	93.8775	93.7753	93.7432	94.1435	94.7814	80.506	95.1227	97.2485	93.2838	95.8886	94.8553	96.6931	93.2402	82.0621	94.2426	68.2035	66.9247	82.0758	64.0731	58.7973	67.5967	70.3541	65.8987	66.1931	66.6903	78.4304	63.4705	60.0527	65.1637	67.1955	66.1927	65.817
S070	100.064	102.106	100.674	102.34	96.3558	102.763	94.3714	100.64	101.33	101.792	97.9726	101.193	96.5192	102.098	92.506	99.4409	100.191	102.895	97.4947	101.034	97.8175	101.145	93.7353	99.4099	98.2479	102.293	99.5647	99.9448	97.3929	102.974	89.7019	98.2509	70.6042	70.7277	81.1946	70.2883	65.398	69.3236	73.1752	66.5331	72.6293	70.7011	81.4673	70.0979	65.5707	70.1542	72.9277	66.1015	71.9302
S071	94.7976	96.0639	89.6772	98.3518	93.2333	93.6769	86.6389	93.5141	95.7534	95.4086	91.1628	97.5355	95.1331	96.35	86.3982	95.5963	94.1907	96.4458	87.569	96.6774	93.5069	95.2883	84.9554	95.1239	95.4043	94.9436	86.3127	95.7608	92.5193	93.5915	82.6027	93.3192	62.7597	70.2511	76.7401	68.3384	63.1346	65.1847	67.5426	68.2594	65.1318	68.6522	77.4723	69.2953	61.0106	68.3275	69.005	68.4748	65.1446
S072	93.9093	95.4509	93.2388	96.0506	95.2842	95.6808	85.0247	92.5945	91.7554	95.7677	91.8692	94.1494	93.125	93.4498	84.3968	93.7498	92.4095	95.1626	92.0763	94.1129	94.5883	91.9793	85.2911	93.3758	92.4712	93.7634	92.7975	93.4409	94.5318	93.2879	85.7822	91.6424	66.0964	68.0506	77.1004	67.2679	58.8048	65.2384	68.4786	64.553	61.1593	68.5464	78.0001	67.6264	56.5048	63.9169	67.7706	62.2053	63.4026
S073	100.531	96.9436	95.701	97.3571	100.865	99.7735	92.9584	98.2992	99.1378	95.6115	93.0758	99.8716	98.4962	99.618	86.5869	96.0469	100.359	96.3435	94.3466	96.514	96.2602	98.4228	88.5451	95.9955	100.792	96.6858	95.8939	98.2168	100.325	96.1777	89.9077	95.0412	69.1817	72.612	84.1479	73.463	66.4284	70.3904	77.0771	72.5278	67.747	69.2594	88.0765	72.4851	65.4208	70.9038	74.5836	69.2169	62.9963
S074	103.948	103.859	105.382	104.789	97.1668	101.093	93.2296	101.382	100.892	103.679	103.603	105.556	99.1618	102.756	93.4681	99.0903	105.34	104.119	105.074	105.227	97.5981	104.215	92.6551	100.179	101.99	103.813	103.623	104.563	100.15	103.708	90.7178	99.3015	73.2822	66.957	79.56	72.6092	59.901	70.0852	73.1556	74.353	68.6854	65.7997	76.0418	70.8474	62.1209	70.1541	71.9506	73.4593	72.9628
S075	92.0208	95.8281	88.1516	94.2166	94.5499	95.7543	80.308	90.3551	94.7171	95.1096	88.6278	93.9698	93.6252	96.5278	80.1918	91.1193	95.0527	95.3826	85.7841	91.8717	94.7649	94.5169	81.0531	88.5149	94.3704	95.3718	89.5619	93.6674	92.9343	93.1353	81.7885	88.8426	73.7266	71.2249	89.6214	77.7863	66.3824	70.2074	76.7781	67.7518	74.9595	69.8957	89.1484	80.0159	68.0662	69.6321	74.3484	68.6989	73.0428
S076	100.107	96.249	90.0756	97.0473	102.088	95.9239	90.3138	96.8388	99.8373	94.2189	89.5175	98.1637	96.1629	97.397	86.9873	97.5433	98.9905	94.9405	88.3375	96.8357	100.379	96.022	86.9386	98.2289	99.8998	92.3663	86.2384	95.5703	98.3512	95.3982	88.0718	95.206	68.3901	72.3045	82.6468	67.7299	64.2686	76.1547	85.0971	69.0508	72.4321	73.0669	85.857	66.4652	65.7731	77.4754	84.2004	68.5207	72.4477
S077	90.7992	83.4063	77.4124	84.7701	88.4776	87.787	79.4516	87.2328	93.6308	88.945	82.8794	87.0891	87.2825	85.7811	78.9281	86.9963	94.8089	89.5455	83.729	88.9202	88.1999	86.1216	81.6946	90.6575	90.766	88.7038	83.443	89.1886	87.5561	88.3944	77.9927	88.5754	62.579	60.1237	70.4881	55.4859	46.1189	57.0391	65.3263	57.174	63.6912	65.461	75.3176	58.4439	52.5881	57.331	64.0398	58.5913	64.2563
S078	107.819	103.704	102.268	105.088	104.275	106.728	93.9026	104.486	108.129	104.193	102.358	102.893	104.733	105.113	95.8675	106.149	108.327	106.325	105.452	104.979	101.832	104.993	95.7891	105.278	106.053	104.194	101.611	103.359	103.72	103.119	95.4911	105.861	77.0036	82.7432	83.3401	72.1015	67.6756	76.5784	74.7074	75.1591	77.3874	81.1211	87.3502	75.0029	69.65	77.6399	79.6826	75.2055	77.5907
S079			92.8449				74.3254				87.9117				74.8558				92.1349				77.5711				88.4118				73.8402				71.5364				69.3578				71.8133				62.9714
S080	104.436	95.2149	93.0242	99.0804	98.2633	97.0592	80.6858	97.0691	98.41	95.6475	92.1615	97.0129	97.2711	95.8426	81.3846	93.3074	102.466	95.1045	94.1024	98.4395	94.9077	95.5875	81.6351	94.5039	98.1976	96.9059	96.3989	100.184	98.3525	98.2125	81.9133	94.7065	69.9448	68.1945	78.3606	68.8428	67.6403	69.4194	72.2756	67.6047	66.9067	66.8288	76.7523	69.4155	67.0263	70.8221	73.0264	66.4113	64.4024
S081	93.0456	90.451	87.7392	90.1724	92.9433	92.0814	85.8813	87.7985	91.6359	89.2701	88.2794	91.853	93.8417	90.7372	83.9614	91.2917	92.0509	89.9754	86.8177	91.4588	90.7604	90.3276	80.996	87.3378	91.0552	88.4361	86.5817	90.919	88.0784	89.4117	82.4081	86.9387	70.0925	69.0275	82.0336	67.6132	61.92	69.5852	73.4659	68.143	70.1809	72.5275	80.5547	67.7028	60.159	70.5869	76.3765	69.256	70.659
S082	102.735	100.643	97.9361	104.189	103.205	101.46	86.3627	104.025	100.719	98.3709	96.6663	99.9605	99.7976	101.695	85.1178	102.865	100.099	98.63	96.4539	100.853	98.2832	102.895	84.3643	102.07	101.939	95.2297	95.6854	101.767	100.034	102.21	85.6486	101.349	73.2102	78.8711	90.3362	70.6915	68.9053	80.151	83.8973	77.3734	70.0154	79.512	89.1491	70.9404	65.8659	78.1487	81.3472	75.2616	67.23
S083	88.5205	87.8553	87.1395	86.9428	88.4843	85.4789	74.6505	90.2824	86.8695	87.7865	84.9979	87.4916	88.06	83.6862	75.4721	87.714	82.0216	87.3914	82.7586	83.8179	80.5094	80.743	68.3411	86.0388	86.9369	87.0909	87.659	86.1288	85.6516	82.2018	72.1541	85.2588	63.8048	65.5057	82.0799	63.4716	62.0227	68.3073	78.7855	69.9201	64.9154	67.7426	81.3517	66.3994	61.0463	69.0432	77.9276	70.7286	63.0793
S084	97.2817	102.214	92.9313	99.3283	94.934	98.988	88.1281	98.3815	97.5507	99.4343	93.0051	97.205	96.4959	96.3767	89.4798	99.5224	96.7554	98.3866	90.3028	99.3344	96.145	96.5674	85.8122	97.2768	94.6441	99.621	96.92	97.5769	92.3016	96.218	89.8085	96.384	68.2391	73.9393	93.7525	70.5872	70.0651	73.9361	79.5951	76.4189	68.2005	71.8933	92.5613	72.6938	67.9301	72.112	78.9585	73.5795	72.5499
S085	89.99	91.2791	91.048	92.5068	95.9267	92.7634	80.0247	85.9074	88.6593	89.3454	87.9449	90.8259	96.0677	88.6811	76.8977	85.7666	92.1958	89.3414	88.9825	89.1616	97.0508	89.4869	76.3732	84.5729	89.8329	89.2061	84.0836	89.3001	94.1458	89.2644	75.388	85.3599	67.5423	60.7661	70.5977	64.6542	69.5643	65.3562	67.0558	63.4109	62.6573	58.6065	64.2471	64.9402	64.4055	64.5697	66.536	62.8801	60.4223
S086	100.57	100.559	94.9888	98.8418	96.8791	98.3603	90.1973	98.4661	100.457	98.1991	95.4244	99.3886	93.7542	101.15	89.4745	97.3264	97.8274	98.9993	95.8184	99.7834	96.8885	99.0981	92.1879	97.8206	99.2412	97.4648	94.9853	98.3223	97.0142	98.9168	89.0695	96.9001	73.778	66.4869	77.7986	66.5421	61.8632	68.526	74.7926	69.6138	73.3004	66.7553	78.3204	68.0592	64.3781	70.2165	75.9082	70.635	72.2996
S087	92.8943	91.1381	85.0789	87.869	84.2051	86.8679	77.0962	88.8575	96.1275	89.6776	84.9972	89.102	85.627	88.2346	83.4479	91.6598	95.4681	92.0188	88.3991	88.7463	88.4244	89.5798	79.7997	88.2943	96.1724	89.3602	86.5785	87.3739	86.5549	87.1321	79.6079	90.1176	65.2784	65.8987	71.0498	59.3896	59.2286	64.7113	66.3452	67.5859	67.991	68.5873	69.4698	61.9187	58.776	61.801	65.7367	70.4356	64.8458
S088	94.9925	93.6164	99.5696	98.6009	93.7001	98.1119	90.8725	93.3145	96.7587	93.5811	100.472	98.6313	91.8342	97.0501	88.4166	94.0565	93.8625	95.4248	95.4099	97.731	94.829	96.3117	90.7044	94.7013	95.8504	97.716	101.188	101.368	95.5911	97.6423	93.1647	96.9961	63.4032	66.1268	76.4592	62.8439	57.2008	65.1733	68.362	64.8328	62.236	66.4071	75.2228	61.0646	56.7157	64.3316	66.5432	61.1283	61.9074
S089	101.945	102.311	95.959	104.25	103.604	103.84	88.0027	101.181	99.6818	102.82	90.5142	102.376	102.306	102.314	87.3736	100.392	101.029	101.301	92.9406	102.313	102.046	103.178	86.1494	101.023	97.1535	102.686	95.2994	103.929	102.445	103.31	83.1792	102.42	70.6319	73.4378	90.837	75.3313	64.4148	72.7899	84.6202	74.2243	72.4311	72.661	82.2406	74.2821	62.345	72.7708	82.3964	72.349	73.8183
S090	98.3278	95.7752	95.7278	94.0892	95.3361	96.7065	88.3037	97.3716	97.5579	93.6242	93.548	93.6968	93.4834	96.0361	84.3227	98.0973	97.5495	93.8395	89.478	93.6523	93.7652	94.8042	79.8767	95.589	97.9693	92.0292	90.7844	93.8698	88.0655	94.1379	82.476	95.342	68.678	71.9927	83.2222	70.1014	67.6487	76.2348	80.1577	71.6832	68.2435	73.0716	78.9069	70.1869	66.4971	74.8916	78.9647	71.8356	65.3107
S091	106.394	104.242	105.359	105.609	106.238	107.33	94.2508	106.219	107.124	105.12	104.948	107.798	106.881	109.506	92.3062	104.77																	73.1989	75.6032	82.7558	71.7966	68.7798	78.9378	84.9145	78.0376	75.0729	78.0222	85.0421	72.3091	67.2173	79.9241	85.3096	77.9961
S092	94.3131	96.5736	92.8118	95.6484	93.5661	92.2035	74.3419	89.1212	92.1197	95.4842	94.5726	93.372	90.8731	90.1638	78.6716	90.2281	88.8036	95.3696	93.8184	93.9705	90.4773	89.3835	73.1599	88.061	91.0668	95.8662	93.2593	91.8135	92.5912	89.7952	76.6869	88.4848	61.9513	65.255	71.0081	65.1728	58.6915	64.2802	61.4475	62.1962	62.4857	64.159	71.2992	63.5877	60.1328	64.508	63.7886	61.8009	63.3335
S093	108.351	108.2	106.302	105.63	107.092	105.842	93.4173	108.414	107.442	106.796	103.234	104.777	105.15	106.039	90.1833	108.337	106.512	107.773	105.476	104.538	104.333	108.128	90.4371	107.466	106.455	107.732	105.829	106.689	106.688	107.896	90.2199	106.538	69.9238	73.0213	87.3705	68.3098	70.3374	72.57	78.5647	69.3876	69.9978	72.4839	82.9134	69.2777	69.4324	72.6525	79.6002	70.6258	71.8928
S095	94.147	97.227	99.9053	98.9727	97.7219	100.817	95.1975	94.9495	92.8207	99.3754	103.091	99.9582	100.303	102.504	94.4123	91.7836	92.4069	98.6177	101.754	98.813	100.444	101.319	94.297	95.2829	93.3408	96.8779	98.4701	96.9669	99.9982	99.6664	93.4154	92.834	64.7639	67.6626	75.3794	66.6946	65.805	68.0664	73.8904	65.7479	65.6088	70.665	79.6159	64.8851	66.8764	68.1814	73.036	65.6206	64.6522
S096	99.5354	101.16	100.894	98.7959	96.3552	99.1215	94.4783	99.697	96.6944	98.6316	96.4933	98.0802	91.1866	100.04	92.3052	98.5114	100.901	100.576	99.9378	100.545	95.9749	101.162	93.6983	99.3485	101.036	99.7321	99.6432	98.7068	96.8297	99.4951	91.5491	97.1619	73.4726	77.5493	82.8587	71.2703	66.1654	72.7117	83.5525	79.5108	73.1071	75.9516	82.0298	70.3461	66.5045	72.4021	84.7044	76.7703	72.5343
S097	90.5593	94.8908	95.8831	95.5644	95.535	96.0115	89.9877	92.8306	93.3237	96.9277	97.0396	94.2832	96.8539	95.9404	89.1951	89.2424	92.7324	97.3766	96.3522	95.5461	98.3293	97.6184	88.5859	90.5806	92.3269	95.6152	96.9143	93.1934	96.4786	97.5692	86.7692	90.3902	61.2828	59.6231	74.0881	61.2944	58.647	66.0545	70.7071	63.6692	60.7858	59.8605	74.2018	60.3085	58.482	64.2635	70.4778	60.4774	61.154
S098	96.671	95.0081	87.4185	91.3215	88.3307	91.4386	83.4302	89.4281	96.0458	93.6026	88.9958	89.226	86.6259	88.8082	84.9897	88.0002	98.0281	94.3445	83.034	88.9498	89.4245	91.0565	82.4145	91.9887	93.9993	93.6675	87.0677	90.4528	89.3611	87.1166	83.0557	89.0177	67.4075	67.4518	76.8615	67.1762	63.6723	62.1365	68.2283	66.3067	68.4503	67.7594	75.3323	67.4358	62.1558	63.6661	68.4783	66.932	68.2678
S099	105.298	107.685	100.037	99.9162	98.924	98.3255	90.505	104.999	103.817	107.763	99.9557	99.0163	107.656	100.091	86.1506	105.645	104.473	106.669	98.1421	98.0882	107.251	97.5511	85.8014	103.33	101.586	108.019	101.748	99.9627	105.045	98.7401	84.7119	100.678	81.9131	91.2473	101.999	86.5538	77.0662	92.5104	94.2353	88.9102	91.3997	93.6312	102.895	88.8307	81.6449	93.0622	97.4717	94.2131	91.8516
S100	85.3531	89.7454	84.4807	89.2003	82.1633	87.2841	81.6989	84.7559	86.3123	89.4332	85.0589	88.0059	83.4405	85.3609	82.0968	84.6154	87.8945	89.349	86.6909	88.9615	84.1326	86.8986	85.2355	84.8612	87.9337	90.9865	89.6426	90.967	83.9159	87.1333	83.7715	85.0744	67.1328	67.9843	80.4606	69.9304	62.2197	64.76	73.7269	65.8163	65.7416	69.08	79.9892	71.6755	64.0336	64.8104	72.314	67.8199	67.3127
S101	92.984	92.9948	91.397	95.6123	95.247	93.9198	82.746	93.5214	94.8725	91.4301	94.8045	92.2461	95.3495	90.7379	77.7147	91.0031	95.4202	95.0376	91.4833	92.6006	92.8046	93.4479	79.2812	93.6745	95.6122	94.6879	90.825	92.3262	94.603	92.4838	78.5113	93.8031	67.8604	63.4066	76.9981	66.2127	62.826	66.1954	70.2447	69.1928	67.6965	63.8105	75.334	67.0777	62.7729	65.7998	71.1287	69.7741	65.7768
S103	89.6772	93.05	91.7536	93.9526	93.1467	90.5996	78.1253	91.8624																									69.1231	66.685	76.5246	69.7957	57.4452	64.0549	64.0141	67.0462
S104	108.883	105.899	98.7257	104.792	106.389	103.405	93.8518	106.663	104.347	106.267	101.172	103.349	106.393	102.308	93.9221	105.638	106.04	107.759	102.483	105.85	104.693	104.756	92.5307	105.984									75.4648	76.2275	82.098	68.4601	68.0874	71.4315	86.3051	77.9402	75.5284	78.8809	84.7166	71.5379	66.8306	73.3181	87.1191	78.6044	78.221
S105	92.0956	95.3765	96.1477	91.9444	89.2266	97.173	85.1495	93.5421	96.5025	96.5244	98.6234	96.0523	90.4328	97.5457	87.2572	93.3399	93.3116	95.0185	98.0371	96.7656	92.2496	98.4151	84.7245	92.4355	93.1908	94.0148	94.4562	95.3844	91.9085	92.7119	81.3798	93.173	65.4211	64.5334	71.3891	62.9129	59.4447	62.9967	70.0045	69.8921	63.9492	68.761	76.8783	67.4475	63.4267	64.6177	73.5018	73.7804	69.2758
S106	99.573	101.284	96.3493	99.9066	96.5886	98.2177	88.5222	98.6168	99.8715	100.586	95.4398	99.3841	98.5347	97.7557	87.0295	100.891	100.892	102.266	93.8115	99.0007	96.5142	98.8228	85.8022	98.4776	100.2	102.598	93.3021	100.756	98.8285	97.6387	87.4012	97.8249	69.0867	66.9687	78.9006	68.5204	68.2119	69.9799	75.9678	72.2164	71.5638	71.8524	84.6175	71.6797	70.7827	71.2457	69.7746	73.0859	71.6048
S107	104.47	102.339	99.5797	102.783	99.6043	102.254	89.2833	99.8594	101.516	102.245	100.698	102.298	100.251	98.9386	91.7058	96.2764	101.36	100.234	100.198	102.515	100.615	100.396	94.1716	98.1327	100.71	100.939	100.313	101.382	100.398	100.26	91.7848	97.2106	74.7786	70.7178	85.9798	73.1112	67.395	73.8771	78.4539	75.0905	68.8002	74.2318	89.0892	75.4712	67.4642	75.8443	81.33	72.7698	71.9748
S108	91.2125	88.3718	82.548	85.8132	87.7637	87.9598	75.7566	86.7322	90.8283	88.7445	85.4525	85.008	84.7695	85.5851	71.8283	84.666	89.6224	88.0452	80.7965	87.0771	85.6686	85.0919	72.3873	83.5238	93.1464	88.7673	83.9956	87.3111	88.1474	88.0405	75.5596	86.8004	62.4545	65.6577	77.3089	66.8187	59.6098	63.537	64.8099	64.8558	66.1347	68.8249	79.4304	68.3416	61.8291	64.6601	66.3341	65.6583	67.1983
[truncated: 15 more columns]

## Sheet: NFL
NFL Thickness (µm)
	PARAFOVEAL ZONE BASELINE								PARAFOVEAL ZONE 6-MONTHS								PARAFOVEAL ZONE 12-MONTHS								PARAFOVEAL ZONE 18-MONTHS								PERIFOVEAL ZONE BASELINE								PERIFOVEAL ZONE 6-MONTHS								PERIFOVEAL ZONE 12-MONTHS
SUBJECT ID	SUPERIOR	SUPERIOR NASAL	NASAL	INFERIOR NASAL	INFERIOR	INFERIOR TEMPORAL	TEMPORAL	SUPERIOR TEMPORAL	SUPERIOR	SUPERIOR NASAL	NASAL	INFERIOR NASAL	INFERIOR	INFERIOR TEMPORAL	TEMPORAL	SUPERIOR TEMPORAL	SUPERIOR	SUPERIOR NASAL	NASAL	INFERIOR NASAL	INFERIOR	INFERIOR TEMPORAL	TEMPORAL	SUPERIOR TEMPORAL	SUPERIOR	SUPERIOR NASAL	NASAL	INFERIOR NASAL	INFERIOR	INFERIOR TEMPORAL	TEMPORAL	SUPERIOR TEMPORAL	SUPERIOR	SUPERIOR NASAL	NASAL	INFERIOR NASAL	INFERIOR	INFERIOR TEMPORAL	TEMPORAL	SUPERIOR TEMPORAL	SUPERIOR	SUPERIOR NASAL	NASAL	INFERIOR NASAL	INFERIOR	INFERIOR TEMPORAL	TEMPORAL	SUPERIOR TEMPORAL	SUPERIOR
S001	29.7188	30.4634	23.8129	29.202	35.2383	29.3652	17.1733	26.691	29.4827	31.2906	27.0522	33.1935	34.7387	30.7758	23.6507	30.4643	34.1964	34.1347	27.2636	33.6562	37.4529	31.6147	22.91	29.3287	36.5156	36.2839	34.6429	33.4931	38.5656	31.5211	26.1852	28.7754	45.2946	58.4258	46.5092	73.674	51.5465	36.556	18.4141	31.3281	43.8266	58.977	52.4782	73.6141	53.5963	37.3338	23.6265	34.9948	50.8818
S002			20.2445				19.9558				31.2357				23.4773				25.421				19.7944				25.8389				23.6033				43.2866				23.4069				59.4546				26.8638
S003	32.1577	29.196	24.7247	31.7255	36.1783	28.3184	19.5376	25.7244																									44.2767	59.1898	60.9729	66.2421	47.1528	35.3599	21.396	30.813
S004	29.9791	28.3204	23.8105	29.0918	28.7197	25.7549	23.6715	27.8769	31.3133	33.0616	27.7857	34.3794	35.0559	31.3879	26.7728	31.6132	34.3215	34.1979	28.871	34.7317	36.1567	30.1556	26.3411	32.4422	34.0985	29.5011	25.5166	30.1792	33.7762	25.7372	23.5782	26.793	46.1269	54.0115	46.5378	63.4494	51.4206	35.4642	20.4187	31.6033	47.7994	58.6984	50.2399	68.5413	55.5591	40.0321	24.8016	36.0416	52.9787
S005	30.3588	28.2029	21.7424	30.5274	32.7297	26.9631	18.2152	25.5827	35.393	35.2093	25.8427	34.8046	37.3202	29.9908	22.2802	30.0987	36.823	31.1811	24.3805	33.9341	35.8405	28.9511	23.7405	28.5154	30.5068	29.7338	27.21	36.8442	33.9311	30.3259	23.4978	30.8851	45.1949	57.6095	60.3764	77.4557	58.2977	38.5369	20.9773	29.8933	52.1108	65.827	64.9461	80.1687	61.1238	41.1832	23.4703	34.3839	52.4792
S006	36.0822	31.9791	26.1852	32.8845	34.5378	26.3205	18.609	29.3616	39.4871	39.3818	31.3565	36.5625	42.0414	35.9712	22.4598	33.7751	38.0041	31.8923	27.1352	33.5974	36.5865	29.5519	20.4171	28.4522	36.079	33.8983	27.3481	32.3838	39.3839	30.9199	22.5803	28.013	49.6808	57.8076	46.2357	59.6727	55.9487	36.8639	20.055	32.7758	51.5612	63.4061	59.6028	62.5444	62.4576	43.1473	24.8634	35.3373	50.1628
S007	37.1674	36.3886	26.5073	31.8778	31.2225	28.6361	23.0486	28.2755	40.2127	40.4367	31.4722	38.0998	38.2668	32.5481	25.0209	32.0875	39.123	38.8382	28.6419	34.3309	33.9523	31.2067	23.8148	30.1206	36.6637	35.0706	28.5105	31.7096	30.9782	31.1533	22.7314	29.1571	49.9847	65.7224	47.5718	61.6823	49.2515	32.6819	22.9174	35.8008	49.65	65.2072	54.7173	65.8189	56.0047	39.2441	24.7115	39.5239	51.876
S009	39.2442	32.2607	29.6329	34.9118	34.8282	30.6053	20.8359	30.936	41.401	31.0609	26.6919	36.2656	38.927	30.3907	18.7681	32.2361																	55.0765	74.1419	55.1297	74.984	56.9205	35.6576	25.9695	37.5008	56.0804	73.2792	55.0085	77.555	58.9411	37.4623	24.7978	37.9691
S010	31.1068	28.1039	28.8594	35.7872	39.3157	32.4198	22.7289	27.8615	36.1977	30.6634	28.3559	34.702	40.2453	30.2199	19.3403	28.4228	34.1995	29.7652	24.9338	33.8424	34.9595	28.9787	23.8475	29.9732	34.6758	29.3264	26.8916	35.0091	38.9238	33.7243	21.4558	28.6561	51.9164	63.0259	52.9762	77.1533	54.4476	36.1039	24.919	32.8587	57.9262	66.8918	57.5909	80.6753	58.3426	37.47	22.1344	38.0135	54.6013
S011	31.4409	27.5006	26.2216	27.3904	27.4048	24.2944	23.4124	27.0964	37.5232	32.5187	28.1297	30.0112	33.7815	30.3423	25.5473	30.7829	34.6321	30.1136	26.2772	31.8858	34.3545	25.8822	21.4312	28.9507	33.3864	31.2493	28.3725	32.435	30.8109	24.5045	21.9151	27.5395	51.0411	64.8516	52.8722	63.2873	45.9511	34.728	21.5904	35.6034	57.1588	67.3186	53.7528	64.4011	50.0304	38.8264	28.3471	39.8166	54.3875
S012	31.2003	30.4134	22.461	29.9246	31.1673	29.9114	21.1845	27.3093	30.375	25.7215	22.1731	27.1458	29.0978	23.2242	15.8711	25.6998	35.0502	31.2818	26.4766	32.2849	35.4876	27.4523	23.4146	30.2569	36.756	30.8285	24.1026	31.4959	33.8554	28.4988	24.4659	28.1554	48.3671	65.5247	51.6804	71.806	56.5446	39.8792	25.8195	35.3489	47.7838	57.5389	49.4276	65.7523	57.6155	35.0773	21.2232	35.5281	53.2706
S013	33.1615	33.1824	24.6105	29.5371	34.9743	30.8837	23.2717	28.5913	38.8101	33.0468	24.1848	31.4321	38.9799	30.2679	19.5259	30.8985	36.4259	33.9554	23.9209	33.6946	35.8164	31.8575	21.7242	31.1533	36.5815	33.0064	23.6924	30.84	34.0413	30.1604	19.7182	30.2835	47.5703	72.4457	56.6141	78.0501	52.831	40.018	21.134	33.2968	57.9115	73.4318	52.5085	84.015	57.1107	37.366	21.8411	36.5776	45.9761
S014	30.5724	30.4785	23.9337	29.2513	33.7648	28.2148	19.5588	27.867	38.96	36.1012	27.3622	33.9713	37.0212	34.2766	24.4549	33.5675	36.2032	33.9117	24.2345	33.7638	39.2121	31.4555	22.9009	32.1452	37.5869	34.8028	24.5351	32.0224	37.3834	32.1551	20.7159	30.2036	46.5049	61.3153	50.9847	71.7425	54.0506	32.1061	21.1885	27.5264	50.4306	65.0521	57.8441	76.6493	62.3216	41.4685	25.322	35.0125	51.1024
S016			24.676				22.6671				29.0281				22.8461				24.6372				19.2484				23.9077				18.7138				54.9242				19.5952				55.2896				21.0023
S017	32.7737	30.3021	24.7619	28.3672	30.9081	29.515	18.9193	24.5595	30.8003	30.2396	26.6852	31.9419	30.5254	29.1264	21.9797	27.9091	36.4785	33.3616	29.802	34.3942	36.2243	32.6552	25.1182	29.883	34.8295	30.6939	25.1145	30.0533	32.5259	32.1636	23.2685	28.7689	40.6175	53.5741	47.4506	57.7651	47.8262	36.9147	25.4956	27.3815	45.2628	58.272	48.9567	62.1685	48.4102	38.7852	23.7752	31.7454	46.5745
S019	32.0781	31.9687	25.7163	29.0978	31.938	27.0276	19.9382	25.0079	36.2593	36.1003	26.2529	32.1014	36.7953	29.9339	24.4443	30.4187	37.8442	34.891	29.4214	32.5101	34.6826	30.6371	22.8914	29.7562	36.3177	35.4809	26.9079	32.4518	39.5849	31.0372	22.9728	31.4151	49.7364	62.2898	48.3017	60.2826	44.7354	34.1738	22.6371	31.6916	52.0534	64.3868	50.1486	65.3597	50.5559	38.6871	26.5684	37.255	52.1685
S020	36.5727	29.5314	27.308	29.7665	30.1693	31.0549	20.26	26.8415	41.6015	37.1322	29.4546	31.9187	33.3953	34.0707	24.034	29.515	40.7547	36.1205	31.4507	34.338	36.3848	35.8219	25.4564	32.4312	40.8287	35.6262	29.2337	34.1447	38.9507	33.2271	24.3868	34.2776	54.6785	66.912	54.9372	63.8784	51.6433	37.0054	22.8901	34.8106	57.2633	69.9117	57.3897	63.5808	56.2521	42.8064	20.8199	35.5926	58.9172
S021	32.2729	29.8257	24.0423	27.5296	30.3974	26.0256	19.3206	24.8936	39.5581	38.419	28.8845	32.6263	38.9692	32.776	24.5256	30.2589	38.8864	35.3809	27.4563	31.0664	37.7728	29.7287	21.1253	31.4534	37.0869	33.8274	24.9472	31.385	33.3761	29.1664	22.3105	30.1095	53.6459	74.2868	52.2759	81.998	59.9477	39.5098	20.0128	35.3108	63.1897	82.0939	57.1098	88.1436	69.2275	47.8217	22.9528	41.3697	63.2652
S022	33.2543	30.6182	24.6692	33.7623	39.1818	30.7176	21.7983	25.8337	37.1917	33.1369	29.6418	36.275	41.8574	32.8857	23.8849	30.8999	40.3882	36.6494	31.0821	39.4198	39.6445	35.1302	25.1416	33.1436	38.8933	32.038	28.2773	33.0906	39.3203	31.8251	21.3079	28.2595	46.71	58.9734	49.7531	62.8793	50.4906	37.537	23.1062	28.13	54.3767	61.8466	52.4734	65.4698	57.4115	41.705	24.5946	36.4987	55.968
S023	35.4923	36.3407	25.6607	34.8813	34.4342	28.1934	20.7443	29.5394	37.6334	34.2238	32.0689	36.0221	35.4633	29.1562	22.3365	31.2791	40.8416	37.3711	33.3116	36.7051	40.0912	31.9042	27.2268	33.642	39.27	34.9954	31.1156	36.1535	37.4235	32.501	23.8173	32.4185	50.5896	71.4782	55.3036	62.0205	48.1916	34.4779	24.0261	33.3864	53.9649	73.5291	54.8337	65.2616	50.7887	39.3697	27.8424	37.0366	56.9269
S024	41.8901	39.3155	29.8112	38.1602	41.9686	32.1906	21.7067	30.2029	44.2962	41.1604	31.6046	36.9262	39.7443	34.0117	24.3802	33.3513	45.0707	40.3997	28.1331	39.7268	43.1313	35.2609	23.8424	33.8264	41.6398	40.3431	30.1303	39.5915	41.426	34.9089	24.4909	33.9872	58.1363	78.0057	59.9364	77.2398	61.4704	39.1997	21.1819	35.2039	60.4969	75.3031	57.5033	73.042	58.5556	38.9609	23.6981	37.0851	61.4457
S025	34.0882	33.3115	30.182	33.7832	32.5034	30.1539	27.0656	32.5456	37.2214	32.2481	28.2056	34.3442	33.962	30.8846	27.6949	30.962	38.3334	35.3226	27.2942	35.0293	35.9925	29.9717	27.7662	31.2484	35.3267	32.0632	26.516	36.6126	36.0084	29.9191	22.6542	29.5241	44.9854	61.1763	59.2438	59.2472	46.5483	36.11	20.2292	35.8809	50.011	60.5227	59.4072	58.9129	50.4644	36.5721	21.8764	34.955	53.1053
S026	31.9358	34.1764	27.3593	33.0601	31.165	28.1923	24.2234	25.622	31.6623	32.719	27.5436	30.2483	34.282	25.8282	24.8602	28.8118	33.6169	31.8413	25.0793	31.5937	30.4669	31.4535	19.3764	29.2598	32.2346	31.5687	24.0293	30.5504	31.1063	28.8457	20.373	27.3767	39.1793	59.2865	58.3171	57.4293	46.2327	32.9845	22.7543	31.5014	41.9016	57.8047	60.0718	58.506	51.0791	29.8451	24.035	34.5322	44.8932
S027	26.7838	29.7876	25.2399	28.1277	28.9525	27.4667	24.0494	25.9552	32.1227	31.4014	25.9432	30.5074	33.8941	28.2462	23.2643	27.2699	30.2769	29.8948	26.1702	29.941	30.6862	26.4325	20.3099	26.4777	33.5483	30.13	23.7335	27.4418	31.4147	26.4521	19.9643	26.6754	40.2548	55.8417	44.0524	50.0366	39.9628	33.0612	19.3217	28.8293	43.3626	52.8872	48.773	52.8122	46.0456	34.0152	21.6474	30.546	40.6242
S028	35.3578	38.4909	30.6807	35.7224	34.2031	31.651	23.8749	30.2842	40.6097	40.479	29.0046	38.2638	36.8652	35.7132	23.4128	33.0489	37.455	38.3752	29.2104	35.4985	36.8044	33.3499	23.3369	31.8208	38.1302	41.1536	29.4766	37.7906	40.7634	33.1711	23.7746	34.2265	54.3967	69.0198	56.2994	65.8355	60.1926	38.51	24.3888	34.0644	60.4076	73.9866	57.8584	70.275	65.3294	43.7838	25.4131	39.1315	56.4911
S029	32.9339	30.021	25.4064	32.8323	35.2169	28.1205	20.816	25.9706	36.8832	32.8064	29.5715	36.4612	37.0442	31.49	23.5578	31.8356	42.2154	35.2784	25.6631	35.7567	40.6225	31.8888	23.426	32.6188	40.6875	35.9685	28.0125	37.2449	40.9627	33.1315	26.019	35.7466	43.882	59.528	46.6333	55.9655	47.4759	31.356	20.1121	30.2641	47.2222	63.747	57.2336	62.7402	53.2487	35.8893	21.724	38.0104	54.9998
S030	27.7382	26.4529	17.5785	25.3445	31.7727	25.311	17.8597	24.0527	34.2396	32.6469	20.6662	29.8558	38.8209	31.0407	22.4887	28.5357	30.8986	32.8782	20.3691	30.4477	36.4862	29.5006	20.22	28.2903	28.6472	27.5426	17.6476	25.3218	32.2479	28.2863	14.1924	24.8799	48.545	57.4666	51.612	66.0512	60.0265	40.3732	21.2724	29.7289	57.851	65.4192	56.4056	77.7102	66.0255	47.2074	22.9729	36.6729	55.0455
S031	29.2256	31.005	23.5903	31.8323	31.6576	26.7116	25.3649	27.0184	35.2402	30.7664	26.3759	33.5566	37.2217	29.3989	23.1618	28.0191	36.5235	31.4671	28.1291	34.659	36.8961	28.6889	22.6007	31.6735	34.0185	28.4288	23.8559	31.89	37.4775	27.8273	21.8373	29.8384	37.7051	58.4456	46.576	58.6593	38.9703	32.5734	20.9054	31.3388	46.2311	61.6346	51.3391	60.9099	47.3095	37.0582	24.0625	32.8373	49.4409
S032	37.2588	28.1228	20.943	28.9415	34.1502	29.2849	17.694	29.5067	38.9326	31.4261	24.7599	33.1107	35.0456	30.3609	22.6634	30.0474	41.8014	32.4559	21.6829	33.9629	35.8835	33.6431	20.9285	32.091	38.5614	30.1247	24.3761	33.2823	34.9329	29.4941	20.5654	31.0602	58.0296	72.2913	49.7192	65.495	49.1765	33.8738	19.2515	36.6743	60.5068	74.0253	53.6288	68.4606	51.3642	37.9563	21.5317	36.0316	59.9735
S033	34.648	27.687	25.3223	33.7999	32.3467	26.9897	21.5952	27.6668	38.1671	32.4046	29.0701	35.5917	35.6682	30.7414	26.2444	30.2614	38.3185	36.3255	28.1599	35.3655	38.2547	31.0321	23.8418	32.6121	37.9662	31.8981	27.3963	31.2548	34.7028	28.3287	25.2855	27.8107	39.4496	52.9117	46.8435	64.9128	51.0314	31.755	23.5246	28.0107	44.8738	57.6352	48.6781	68.3305	52.8296	33.8624	24.5984	31.2775	48.4476
S034	32.1612	30.4164	26.8018	36.2168	35.6376	30.7642	22.9562	30.2627	33.7166	32.5699	27.1413	34.6198	35.4777	30.0218	22.1994	29.9002	37.1964	33.1084	28.4552	36.4225	39.4732	30.6508	19.1487	30.2093	35.2204	31.32	29.835	35.7699	41.4505	32.1303	22.2142	31.0066	46.887	62.6535	56.9721	65.5044	46.406	36.0474	22.0604	35.4414	51.237	62.7637	59.944	68.8335	49.0898	36.0935	20.9801	36.2058	51.0451
S035	33.9299	30.8498	23.1953	33.3605	32.6809	29.5159	22.534	30.0211	39.2859	35.5178	26.8748	39.012	37.2108	28.5735	21.7747	33.008	40.4348	36.3544	31.0854	37.4999	35.1357	29.4177	27.4889	32.9629	36.2464	33.2855	25.7376	32.2625	31.8429	26.1667	23.5187	31.4888	45.7107	55.5136	44.2563	63.6573	50.8449	33.5259	22.2883	35.7942	47.4036	65.2281	52.532	69.4543	54.2464	38.2169	21.7591	37.9724	49.033
S036	32.8128	32.4302	24.58	31.9523	29.5419	26.6679	20.5857	27.5731	35.0282	34.6508	27.4697	32.7828	34.1126	30.0729	21.73	27.7137	37.7285	35.7368	27.2157	32.9832	32.6666	29.4056	21.8861	29.3706	35.7589	33.8814	29.3538	34.6021	36.2875	30.4099	22.6955	30.0961	46.9114	62.6006	45.1382	68.0215	45.8053	30.2825	19.6757	32.9123	50.6932	64.5056	55.9472	69.1499	52.4432	36.5011	24.7775	36.2145	52.9268
S037	32.7581	27.3983	25.2089	29.0939	30.8507	34.5651	22.0934	26.9243	31.5227	30.826	25.6513	30.5849	34.5492	27.6505	22.1004	32.4928	34.131	32.6026	28.2915	32.9257	38.0456	30.1453	22.0156	30.5145	33.0706	27.8837	21.904	27.6328	33.3065	25.3634	20.2217	27.6195	50.4771	59.738	48.2271	64.1934	58.5648	37.4965	21.2748	32.4714	54.8784	62.8601	52.0625	68.4276	58.1243	42.1907	22.6382	37.3145	55.8127
S038	36.4564	32.5328	23.1831	28.1181	29.6722	26.8412	19.1044	30.2309	34.3608	34.8083	24.5756	29.8369	34.0277	27.3472	20.0726	30.3944	36.5792	38.981	26.5758	30.0667	35.9932	31.83	20.0507	31.7882	36.0747	33.1056	24.5107	30.7145	31.5147	26.8652	19.7431	31.0781	43.7686	59.7255	53.4051	49.0268	42.5771	31.5888	22.1191	32.5676	46.8924	62.7775	55.175	55.7498	46.2337	34.0716	24.3329	34.0701	46.728
S039	32.8718	30.3658	22.5718	30.6086	30.6844	27.4398	19.4327	25.9153	38.1069	33.8965	24.0828	32.4879	35.0505	31.5498	21.0513	30.0353	41.9428	33.6649	22.6439	32.8497	37.3533	31.8965	19.9184	28.8119	35.2003	32.7115	22.0148	28.4302	31.0784	30.0294	17.3594	23.0034	42.0785	54.0006	43.4732	55.1295	40.2857	30.4462	20.6285	31.4441	46.3829	58.4776	50.4953	57.2355	45.0072	33.0278	24.4025	36.997	47.7906
S040	30.2269	26.296	21.2054	24.6874	29.5874	26.4468	21.1894	27.4567	30.599	30.0054	22.8079	27.8836	31.097	30.8895	26.1721	28.6735	32.3999	28.4982	26.8567	28.1349	29.3805	29.3738	24.7962	28.1591	29.9507	26.9825	20.9483	27.419	27.2911	26.8816	22.2845	26.5621	45.2592	53.4802	37.8983	48.8306	53.8004	30.2836	22.6766	34.0431	46.1467	56.4134	45.2109	51.8817	48.6346	37.5338	28.1844	36.8701	46.1797
S041	33.7583	33.0726	26.082	33.6937	36.2211	29.371	21.8496	28.9523	35.379	32.1729	25.8241	34.0653	33.1408	26.7564	20.8587	33.7684	35.9789	33.051	27.354	30.4991	31.4685	24.3707	20.4903	29.9923	38.1176	31.5173	27.0534	32.0552	33.8827	26.0409	22.5876	29.9085	46.0038	63.6838	53.3078	73.6835	54.7771	35.7234	22.0651	34.1387	50.6766	62.9892	49.8878	78.8282	50.5095	32.6093	19.5359	38.7972	46.6956
S042	34.4073	33.6696	27.9019	32.9991	36.8917	33.3889	24.8762	27.2108	38.3986	34.8241	28.4278	37.3532	39.119	29.5819	23.055	31.0166	35.7889	36.0416	24.5672	34.9304	38.0534	30.6342	23.0553	28.5742	35.8718	35.2758	27.52	36.2218	39.5782	30.6174	20.2604	32.6593	41.9051	64.8426	56.3856	65.4701	50.369	35.5212	25.633	34.0287	49.9101	65.1104	59.3275	70.8699	55.0844	37.6106	24.0997	34.0148	47.4197
S043	37.5264	33.8802	24.8296	31.0896	33.0611	30.6592	22.0073	29.5006	38.2812	34.6568	25.9512	32.1348	34.8663	31.1201	23.9525	29.0602	34.7919	33.7143	23.0348	31.4293	34.0769	28.2605	22.1583	29.6801	34.9713	32.243	21.2415	29.9218	33.6065	28.7701	22.2943	28.2936	47.6063	60.6885	51.1215	64.0708	50.2691	39.3929	25.7993	36.133	50.3955	62.5723	57.2916	63.7126	50.7312	38.7781	27.6297	34.5389	54.0303
S044	38.5939	31.9848	27.1042	33.0408	36.3448	27.0925	19.6842	32.2322	37.6936	32.1984	28.5396	31.8282	34.5611	27.7987	22.5763	29.5541	35.4246	31.3269	23.4806	30.2695	31.6024	24.7882	21.5684	29.7478	37.5659	33.331	26.3751	32.9367	33.7334	29.9992	17.7965	30.4801	50.7737	63.3654	48.3009	71.504	48.1848	30.8259	20.9721	33.5741	53.9953	62.851	52.075	70.7095	50.321	35.6392	22.8681	33.7787	50.3816
S045	34.3412	32.8356	25.3912	30.0959	32.5307	27.9195	22.4186	29.1129	38.3382	33.9132	28.6377	35.1572	34.7965	29.9272	21.7161	32.0776	34.4563	32.24	24.7133	31.4613	35.4666	27.6916	22.0762	25.8129	34.6938	33.9979	22.1402	30.6442	36.2022	29.5589	20.2424	28.7001	44.2284	60.2024	46.7777	63.2715	48.7337	36.2935	25.8407	33.4953	45.4296	63.2762	46.7117	63.2462	48.8222	38.4429	25.1147	36.4501	47.7352
S046	33.7552	30.3882	26.0955	31.5972	33.5375	30.1465	20.3881	25.7756	33.3893	31.061	27.0718	31.2555	34.6983	28.8585	19.7855	28.8442	32.768	30.7945	24.3104	31.3837	32.6842	28.3479	19.6462	25.6374	34.9244	32.3546	25.0456	31.3022	34.0926	30.1039	21.6175	27.5598	46.3123	58.1038	49.0295	62.0842	52.2765	38.169	22.2467	32.6968	45.6379	56.7331	49.8855	63.608	53.1948	39.2321	20.5238	30.0779	44.6464
S048	30.9187	31.0423	22.9351	29.1278	31.349	28.2598	20.6637	27.6106	37.6381	32.0219	27.512	29.163	34.1997	27.9344	21.8973	31.9515	32.1178	30.3199	22.5133	30.4885	33.2463	28.0542	22.7387	29.8026	34.7109	34.1623	28.7721	33.6365	34.866	29.2401	19.1307	32.6292	50.2629	57.859	52.7353	65.3949	57.5485	37.6572	21.5846	32.0727	47.9172	60.6531	52.4666	63.3211	58.7932	36.0831	25.6636	34.0105	49.5144
S049	32.0335	31.5614	27.0427	28.9939	32.1152	26.5568	18.7384	26.5989	34.1444	30.4145	25.883	29.0299	35.6244	28.384	24.2752	28.0446	32.2626	30.0013	27.1396	28.8023	33.3201	28.8526	24.5885	31.9874	29.1393	31.5419	27.0432	28.1525	32.9046	26.8021	20.8871	28.8868	56.7863	64.4784	46.6981	59.7195	52.5402	33.6991	20.2908	36.3376	56.1144	62.688	44.118	57.1907	53.8602	37.216	24.1295	36.4332	54.4544
S050	38.1507	32.2126	26.1867	31.3465	35.8017	27.813	23.3577	32.3651	36.8947	31.4064	27.1796	31.6278	33.4112	27.0611	19.5687	29.6592	35.1357	32.9161	24.0841	30.2365	31.222	26.7194	20.5547	30.5479	34.3188	30.6906	24.3635	28.2077	32.0121	24.8651	21.2721	30.4126	60.139	74.5608	46.2208	60.4671	48.5546	35.8262	21.5374	36.6958	61.7378	71.2706	47.4641	56.9461	49.7679	34.171	21.7677	40.6418	61.6408
S051	36.081	36.9944	28.4853	35.8325	37.3273	32.1659	20.4809	31.9965	36.1804	33.932	23.9158	32.8044	36.9444	28.9524	17.3265	30.1538	35.9914	35.4932	23.5001	34.8449	38.1729	27.3437	16.9563	31.3849	39.493	34.4412	28.504	36.3941	39.9872	33.2791	22.8816	31.5468	47.9373	64.6326	55.4635	65.1599	54.9533	37.4708	20.9788	33.452	47.8613	63.4749	53.3601	62.146	51.7527	33.9922	19.3019	30.2986	48.0799
S052	30.6222	29.1802	25.1139	30.1143	31.4179	28.4349	19.2222	26.4628	33.0039	31.1769	28.0931	33.5018	33.6145	27.4845	21.175	27.5459	32.0462	28.7311	26.044	30.8488	33.3182	26.8049	22.4867	26.0427	36.0684	31.1176	30.242	32.8782	34.8951	27.7016	23.0074	29.4403	44.4046	56.5822	49.9133	76.9299	55.0419	34.6603	23.5652	33.516	45.1156	56.2443	50.549	77.4084	57.3678	36.179	20.3409	31.9707	42.1033
S053	34.2228	30.0208	22.9204	30.4576	39.587	31.9736	17.2599	28.3101	35.3821	29.7861	25.1251	32.4196	35.993	31.0363	21.0957	29.602	36.2919	31.5174	26.7344	35.2436	36.8576	31.4352	23.448	32.5486	38.683	36.2464	28.5503	37.7637	39.558	34.7715	20.909	33.4342	54.0598	62.1718	50.6076	68.0015	57.7947	41.3424	19.9304	32.9191	52.271	62.5797	50.166	67.1866	62.8205	40.2016	21.4654	34.5449	54.1601
S054	28.9615	31.8208	28.991	34.1257	31.6323	23.8133	20.7013	28.7755	29.801	28.3153	22.4986	29.6383	31.3523	25.6974	19.0063	24.5737	30.6315	28.3713	25.5786	31.4688	30.2087	26.8126	25.8518	28.6101	30.0282	31.4727	30.1981	34.3045	35.3099	30.4124	22.4876	27.9629	51.8564	58.9631	49.7776	59.0557	40.1792	25.1842	18.7132	33.4044	49.6577	53.2701	46.3645	55.5234	40.1215	28.1896	21.0437	28.8966	48.2921
S055	35.2286	33.0696	24.1072	31.7451	36.6687	30.5631	20.431	28.8898	34.2818	30.6176	25.1744	32.595	36.0996	30.4523	21.0653	29.4263																	52.2981	65.5927	52.9118	65.9038	48.8189	32.8858	19.2855	29.6126	50.1093	64.7779	52.3955	66.304	50.7314	33.2557	24.4995	31.3049
S056			26.2165				18.5394				28.2825				24.0349				26.005				15.4804				26.4828				17.7387				49.0466				16.512				49.2302				25.9051
S057	33.0266	30.4434	24.9275	31.3404	33.4404	23.4076	18.8218	27.9866	34.4773	29.5211	24.7786	29.5391	32.3744	28.0979	21.7672	29.6751	32.4931	29.2239	23.2459	29.0576	32.9902	26.4469	18.7695	28.9672	32.572	29.8415	24.1129	29.1696	33.9823	26.9018	15.9839	29.1112	47.3159	65.6283	52.342	66.4969	47.7008	27.8176	20.1721	30.3884	49.3884	64.6493	51.1815	64.2295	50.5849	30.4998	24.4555	30.71	50.4949
S058	33.9697	32.454	27.4168	33.0619	32.7744	29.4244	20.3233	24.897	32.7842	33.1461	27.4527	33.1202	33.9264	29.1709	22.821	28.6637	31.2931	31.0131	23.9597	25.8509	30.6806	28.8534	21.368	26.1553	33.261	34.3811	25.8651	31.5215	33.3301	29.878	21.2769	28.4631	45.3623	63.2547	55.8032	74.0031	62.0711	46.9176	27.9141	29.5653	48.0033	64.675	53.7948	73.0148	64.8249	46.182	24.558	31.8106	46.6018
S059	30.7394	31.6099	25.5614	31.7214	34.1163	30.2393	22.4578	29.3515	32.3874	29.0401	22.0914	28.8272	35.1307	29.036	19.6522	28.4542	35.1851	32.5211	26.0832	31.068	36.8278	29.7352	24.7342	31.2827	31.6445	30.0328	23.7874	31.0383	37.1642	30.0352	20.033	27.4249	44.809	59.8986	55.7005	68.2329	51.0492	38.295	24.979	36.4342	43.5265	58.5596	53.184	66.0236	48.5459	36.8938	25.3886	36.2088	48.1566
S061	38.6285	33.6376	26.7927	33.199	36.267	32.5185	21.5732	28.2319																									44.7813	59.1924	49.5615	67.9284	44.0634	34.6529	21.702	32.696
S062	30.7798	35.2339	25.0299	31.418	31.6868	31.1218	21.684	29.6131	30.5918	29.0326	25.5697	27.4899	33.442	28.5227	21.666	24.7638	33.0675	32.0165	23.3417	29.71	35.6539	29.543	22.106	26.7015	33.8178	33.1072	26.0193	32.7921	34.9909	30.7122	23.6628	27.669	48.2424	60.7843	53.5442	62.8794	55.1188	42.6503	29.046	34.5624	45.2359	56.3625	54.0813	58.7591	54.0224	40.5849	23.8024	35.7258	47.0266
S063	32.1384	27.7232	26.2001	30.1673	30.4174	26.1251	25.5977	33.7328	33.6027	29.7718	27.2351	32.1631	32.8109	27.2218	25.9409	30.959	32.7749	31.1715	28.2347	31.4274	30.7266	26.3352	25.5394	29.1864	34.4168	33.5743	29.4152	33.0512	31.7333	27.0088	25.8816	33.0455	52.9026	64.7855	53.0077	58.5683	48.1315	34.7895	25.7257	40.923	56.9134	68.8549	54.0396	60.906	51.5907	38.5185	28.081	37.2421	54.711
S064	36.8974	32.1734	24.8981	31.4041	34.4352	29.2598	21.4907	30.148	33.6111	32.1268	23.8552	30.8295	32.9603	27.6809	22.3317	29.6575	33.8352	31.4049	25.6782	34.1071	36.5141	27.5373	21.0708	32.7826	35.317	30.7961	22.844	34.0555	32.7047	28.3763	22.0669	30.9162	55.6717	70.8749	58.5348	74.2443	45.4552	32.1725	18.6479	38.5984	54.9146	69.3281	56.5246	73.1266	46.3096	34.1721	24.4481	40.5314	56.4456
S065	34.6257	29.5785	24.1532	30.9069	33.0677	25.261	16.8881	27.4807	34.0885	29.0266	21.9976	29.8797	30.7164	24.6588	17.5074	25.4735	34.9383	31.4436	22.9418	29.4391	32.9478	25.2175	22.3957	28.8257	33.0314	30.1931	24.4205	30.0147	29.8449	23.3341	17.9175	26.6848	62.1072	73.8577	52.9183	69.6616	50.93	34.1971	17.6658	36.8354	63.213	69.9228	51.5266	70.4883	49.9442	33.6438	22.1008	34.4755	61.3316
S066	33.4505	29.1307	23.8685	31.1575	32.8254	28.5571	19.2956	27.9833	33.0466	29.3454	24.6945	29.9263	34.6183	27.2472	21.7114	31.0484	41.1553	31.7802	26.9468	34.0412	39.7941	28.6589	21.7448	27.992	37.8328	32.3916	25.3749	31.67	37.6861	29.8853	25.3173	33.1835	58.6979	73.8039	52.059	115.577	81.9329	41.2366	18.9481	30.5068	58.3565	71.9105	52.7759	113.794	86.8042	42.9308	22.3056	37.3897	61.0835
S067	33.0946	34.6197	25.0819	33.3449	39.3452	27.9899	20.1435	30.0254	35.945	33.8251	22.428	30.9765	37.0884	29.3862	20.1624	29.2533	35.8131	36.7782	27.7706	35.1956	40.5616	30.7116	25.6192	32.039	35.2435	33.1649	22.7307	32.1359	35.0214	28.0204	20.5814	28.3572	54.7647	69.6888	43.5405	68.9654	57.2508	36.0167	20.2913	35.9044	58.8954	67.1662	46.3113	70.4721	56.3888	38.4048	27.705	35.9217	56.619
S068	36.8208	34.177	24.3745	32.0459	33.2023	31.2319	22.7054	32.9425	32.8969	29.8299	23.3744	29.7328	33.5611	27.0402	20.8928	29.3894	36.338	32.6876	23.8593	32.0832	35.4844	29.3433	17.2497	29.8994	33.3309	29.8097	23.2732	28.8737	33.8282	29.5654	21.5868	28.138	51.125	61.7218	37.8511	57.038	50.1026	40.0103	22.3071	35.8036	47.2782	56.7716	41.7445	54.5537	45.5446	35.095	23.2654	32.8646	51.0938
S069	32.0137	27.5772	23.2319	29.0878	32.5429	24.7993	19.7663	24.3908	35.7604	29.8418	22.0994	29.3271	34.3675	28.0079	19.0159	27.5936	36.4488	29.6473	24.0574	32.3503	36.0969	28.7786	22.7838	28.8755	30.0559	27.8674	21.2906	27.4453	29.3111	26.8273	19.6844	26.03	44.7411	54.9513	44.4704	57.9747	45.4059	35.3489	19.853	32.7007	44.8634	55.4455	44.7901	58.4829	45.9679	38.1973	21.3058	32.5158	44.9924
S070	31.8192	33.2898	28.6236	29.5071	35.8917	29.0342	19.5541	28.7031	30.8136	30.163	25.2055	28.9411	34.5461	30.3659	18.0642	26.676	31.0348	30.3407	25.7609	29.2521	34.5719	30.4039	16.1779	25.787	31.6019	31.8155	28.5593	31.9671	32.6194	29.5204	19.9825	29.5012	43.6479	56.2279	47.0309	54.1803	42.993	33.9226	22.2212	32.7023	41.258	53.7057	51.0057	55.9269	45.4155	35.1837	20.0561	31.1887	40.8752
S071	30.7846	28.1407	23.5021	26.1241	29.1538	26.3274	21.116	25.9978	33.4107	30.2378	28.7573	30.4536	31.3424	27.4585	22.4231	27.4864	31.9783	30.3821	26.4685	28.9866	31.3377	27.5774	24.1088	27.1593	30.9014	31.0972	25.8059	31.1584	29.1273	27.8088	22.5277	27.129	46.0767	56.4684	47.6197	52.0082	44.5837	31.6509	27.1336	32.1492	43.1615	60.383	52.4371	55.9545	51.887	30.3335	28.5549	33.3294	42.1406
S072	32.9261	31.4933	24.9432	29.6011	29.9957	27.8007	22.1904	28.206	34.7592	31.8012	28.9048	32.4174	34.8933	29.8284	25.5135	27.8662	35.3078	31.2	28.1508	31.0215	31.4531	30.5107	25.1941	29.1308	33.7343	29.7847	25.1156	30.3544	30.4857	29.2059	20.368	29.9302	47.9177	61.259	50.816	55.8137	48.0235	37.2176	23.32	31.6441	53.2296	61.6847	53.9745	56.4577	54.0264	39.1591	26.086	35.3203	51.3689
S073	33.2091	32.4254	23.4878	30.4547	32.9834	28.726	18.3792	26.4258	32.5017	33.1132	23.3405	27.6252	32.1224	26.4269	18.8036	26.9472	35.884	34.2463	22.9391	30.5951	34.9421	28.7877	20.1746	29.4787	32.8712	33.6895	21.9859	28.3145	33.3395	28.3947	18.3631	27.9005	45.1374	58.722	49.7012	55.8798	48.2903	35.1044	21.15	28.2867	46.9888	63.9055	46.4475	57.4696	49.9665	33.9321	22.6362	30.4696	51.6174
S074	31.7196	33.353	25.3655	35.3274	42.119	33.204	18.8691	24.9629	35.7464	34.1224	27.8195	35.6476	39.6849	33.1141	21.2482	29.381	31.6018	31.9014	25.047	33.9095	41.0819	29.1665	20.2749	24.4936	33.9969	34.4434	27.9273	36.2635	37.7531	33.1376	24.1766	30.0846	42.2278	61.9772	52.3048	66.5234	50.6445	31.8419	15.9765	27.6633	48.3928	63.2533	57.3737	67.258	49.7981	33.2393	20.7138	30.6204	42.0289
S075	35.7481	31.2371	27.134	29.1802	33.2971	29.674	23.9274	28.1863	33.8249	30.2624	25.9338	28.4195	32.8253	29.1329	26.1854	26.3883	31.7589	29.4672	27.0861	28.0949	29.3714	30.7364	23.4661	29.068	31.7975	30.3112	26.3041	29.1603	30.5154	32.0111	22.8759	27.6189	48.6463	64.2194	48.4879	61.1123	55.3955	37.5541	24.7563	34.1245	46.0197	61.8477	46.9925	59.4696	50.8988	36.2754	22.7498	30.4049	45.7368
S076	35.683	31.1067	21.7007	34.1561	37.4899	30.1046	25.2988	31.1443	34.4661	30.0223	21.6379	31.378	40.1775	27.4985	21.9236	29.951	34.8807	30.7061	24.937	34.5332	37.2045	28.4033	19.2783	27.8941	35.5755	32.8092	23.0872	38.9179	39.2273	27.2969	18.443	31.1082	51.4427	67.251	59.5972	99.3227	58.6302	34.4257	23.6413	39.6021	49.2662	65.6129	56.6242	96.9819	58.6678	35.4915	20.7795	38.6494	48.8482
S077	32.655	41.8942	30.3698	32.3129	27.8407	30.6783	20.3967	28.3734	30.4065	30.4978	29.5693	31.0763	35.4456	30.0413	24.2047	31.3671	31.1893	31.0155	29.8527	29.9463	31.9061	27.479	22.6867	26.9526	32.5441	30.8011	26.0215	31.421	31.2581	26.2479	21.1898	28.9424	42.5096	62.0775	46.3633	55.2962	43.9725	35.2869	21.677	30.5848	45.5297	54.9245	43.761	53.5709	45.3173	37.4688	25.9044	32.5268	42.2903
S078	30.58	33.3931	27.8967	34.9178	35.5325	31.1569	25.323	32.5461	33.3962	33.7216	29.1582	35.189	37.8443	34.0251	21.9711	30.0597	32.2051	30.1817	23.4525	31.0117	35.8169	27.9191	23.653	31.3594	32.8034	33.5471	27.7981	35.371	35.8415	31.3544	23.5064	31.2724	48.1059	64.7364	54.4514	67.4924	49.7845	36.7741	25.1791	30.7778	46.7633	65.4202	56.8684	64.3355	48.2934	40.5384	22.0235	31.8235	50.1254
S079			24.9075				23.657				27.6034				20.1008				27.3325				19.0042				25.9832				19.8744				52.1668				22.8931				48.6017				28.5207
S080	33.2553	30.3894	22.8703	28.4921	32.3055	28.0641	22.58	29.0303	37.8405	30.3252	26.1362	30.2599	32.3067	27.1653	22.8926	32.1226	34.3164	31.1438	24.3594	30.1004	34.5899	27.3793	21.6386	29.4625	38.3578	28.6803	23.7962	30.2738	32.7331	26.7871	21.1496	31.7032	49.0661	65.4386	52.4947	70.8763	50.0847	35.4987	24.0514	38.5559	51.0166	66.1616	55.0661	70.1695	48.8107	32.802	25.0159	37.233	50.6796
S081	29.7596	28.9287	25.3689	31.0414	32.8999	30.4306	18.1832	29.8664	29.8169	29.0313	21.6262	29.2223	35.0464	32.1665	21.0234	27.4653	30.7288	30.0547	25.7056	29.9799	35.67	29.9871	20.8349	30.5259	32.0769	30.6278	24.9403	31.336	36.9496	31.1927	19.558	31.7975	45.1531	59.5081	49.5263	61.5669	44.9464	36.8747	21.7894	34.2092	42.1499	52.2301	45.4605	60.7752	49.7764	40.4231	20.3537	33.7827	44.6728
S082	35.4926	31.8238	24.6694	33.2137	38.2752	32.6591	24.6126	33.5497	35.3453	30.5363	24.727	33.5998	38.723	33.3577	23.6517	35.3519	37.2462	33.8037	28.6829	34.1966	39.8059	31.6839	24.2929	34.9301	39.4127	35.3224	28.7844	32.7204	38.9034	30.1865	27.3307	34.5383	57.9399	67.3481	59.4626	78.4544	54.9079	36.9913	22.5734	42.7372	59.5354	64.8209	57.2559	78.0495	59.2983	37.3392	26.4409	43.7655	61.7448
S083	38.3798	33.8255	23.0571	35.5242	34.9345	27.8462	22.4078	34.1865	37.7726	30.915	23.1939	31.5382	35.5048	27.7683	20.9242	31.8697	39.3125	29.2434	24.0038	31.1187	37.0361	26.4841	22.1385	30.7917	35.4109	30.3381	22.5767	31.8884	34.8063	26.2504	20.0664	33.8176	79.5504	84.132	51.0893	78.9996	59.0261	40.0342	23.1069	49.2629	80.753	81.1099	51.7622	75.5458	61.4078	38.5247	24.0765	46.6577	76.8492
S084	33.0715	32.2516	28.5274	31.1565	29.4931	25.9742	18.7463	27.7868	34.9581	33.2636	25.1266	31.2788	31.8503	28.7332	17.1828	26.9574	37.9859	33.5659	26.7138	27.6363	34.0486	28.0067	16.3766	26.7846	35.5673	31.2656	18.8675	28.8815	37.8266	26.5662	16.0228	28.4764	53.7209	59.3758	39.6085	63.7913	43.0766	27.485	17.2513	27.2488	53.2786	64.306	43.5923	65.7808	48.7329	33.0338	18.677	30.7283	51.7281
S085	32.5122	32.8313	25.7292	32.38	31.8038	30.828	23.5214	30.4424	34.3927	33.8182	25.8724	34.425	35.0702	32.4092	23.3387	30.2749	34.8871	33.8019	28.6132	34.1556	35.6995	33.0257	26.7827	32.0422	32.6993	29.3444	24.8857	32.9922	36.7746	31.0991	19.0728	28.6825	39.4993	51.3114	46.3662	61.3013	50.5129	37.3725	27.2534	29.2984	40.9359	52.7748	49.8813	61.0677	49.9014	35.695	26.2066	30.8416	47.4446
S086	31.0862	32.1789	24.2481	28.9664	27.9141	28.9564	19.6772	27.4714	32.6042	30.1879	23.0742	30.4828	34.1736	26.3605	17.9702	27.5604	32.4266	31.6638	26.1364	28.2572	32.5466	29.3545	17.4393	25.2721	31.3169	29.8493	26.127	29.5048	28.9086	27.5932	18.2082	23.9714	47.1763	63.9705	48.6697	61.8486	52.2413	38.3799	24.7794	30.4413	46.6861	61.3475	48.5851	65.0898	53.16	37.1614	22.2138	29.4668	43.9583
S087	34.3504	33.2076	23.064	27.8777	31.1422	25.2769	18.7457	25.7764	33.6894	30.9521	23.7825	30.3409	31.0427	25.8135	18.3293	25.987	30.3975	28.3768	21.9965	27.0727	29.4246	26.7472	21.2623	27.9194	28.9361	31.845	22.6591	29.5288	29.3627	23.1282	15.7725	24.227	53.6856	59.4231	43.2633	59.8503	49.3774	27.8438	16.9094	25.6044	49.0894	57.2887	42.1352	60.7764	45.4636	31.9712	20.3956	27.7496	48.6587
S088	35.3592	33.9499	29.6674	33.145	32.1064	29.2692	20.8871	30.2085	32.6651	31.2266	23.4766	31.803	35.9523	29.1849	22.3539	28.6503	37.0177	29.523	25.5123	31.5598	30.9238	27.2666	17.3214	25.9663	37.7799	33.806	26.6446	32.223	31.2326	28.1192	20.6394	28.1091	41.8426	58.2144	49.0314	54.1105	40.4637	30.5252	19.0245	31.4329	40.6159	53.9706	44.0525	52.6754	42.3829	31.9049	21.7323	36.1402	43.6533
S089	35.6643	32.0165	27.246	32.6108	36.2961	27.0949	17.7762	28.4348	38.5197	34.4156	28.5916	37.5383	39.4661	29.802	21.3099	34.0262	35.1175	28.853	22.635	32.9946	34.7574	29.535	19.9432	29.4532	37.8744	30.5245	25.1678	31.3694	33.7429	26.5619	25.5835	28.4621	47.5374	64.0954	50.2342	63.9725	46.3709	31.29	17.6138	29.0878	50.4989	62.3989	51.9612	65.1645	48.7918	35.4596	21.075	36.4256	48.5639
S090	33.6954	26.8088	21.4668	28.0591	34.0097	28.2675	16.3985	27.6552	33.0704	29.7405	21.7851	30.6529	36.7671	27.4661	22.6218	29.8424	32.2963	28.4001	22.9505	28.5563	32.9334	25.0665	21.7163	27.8947	32.6953	31.3645	21.4479	26.7084	34.2187	26.2687	16.6454	28.1563	55.2504	63.8299	48.5938	63.7034	57.8393	39.4127	19.4852	29.5371	53.4716	65.6179	51.6116	62.8917	56.7664	39.7603	27.605	32.6741	59.7676
S091	32.5685	33.0935	25.2939	32.1311	35.4531	28.4686	19.8288	27.5461	35.4807	31.3311	25.9687	31.3992	35.8606	25.9516	23.5337	30.2512																	51.7854	63.1743	48.1451	62.0812	54.7202	37.4301	21.4254	30.5122	50.0538	62.2217	47.4296	62.4529	57.136	36.312	20.7448	33.9781
S092	31.0476	29.3965	27.6617	32.6121	30.0619	25.669	26.082	30.9095	33.9904	32.4202	27.185	29.2901	31.1914	29.4647	22.7506	26.7279	35.9625	31.6604	27.0691	30.5827	35.0841	30.4617	24.7613	28.8647	30.4091	29.2014	25.8076	32.0331	30.4966	27.9113	23.7667	27.8496	48.3113	54.4963	43.2266	57.1282	44.2431	33.4599	25.5802	33.9871	51.4654	56.9513	44.1683	55.7287	46.8167	37.1067	22.5589	31.7613	49.7154
S093	37.1885	34.0579	25.2869	37.5465	36.1203	28.3885	21.5008	33.3859	38.6622	34.8403	28.4375	36.1917	37.3807	27.9429	23.3122	30.8048	45.2637	35.6279	30.6867	38.0254	42.6073	26.9202	26.2049	33.5401	37.4496	32.6962	30.6138	34.9665	32.6232	25.0329	23.4298	33.01	56.104	68.0023	59.6537	74.7793	52.9142	36.4364	22.9712	39.3504	54.8839	67.2833	63.993	70.8162	52.928	36.3639	24.7745	38.3483	56.3128
S095	38.7687	34.4099	28.1593	37.206	42.1861	35.0701	25.5416	31.8127	42.3135	33.3115	26.7096	38.7497	40.2954	30.5159	21.5991	35.3927	38.5414	33.5649	27.446	36.7721	38.52	32.1578	24.0113	32.5237	36.7716	33.4142	27.8511	37.487	36.4652	29.3153	23.4341	30.4333	52.968	59.1129	49.3326	63.6435	51.893	37.7608	27.0726	37.9874	54.4478	55.9391	45.5564	66.2081	49.7877	35.5108	28.1154	36.2711	52.2152
S096	34.7106	29.1184	25.6053	31.9319	35.1834	32.4069	19.856	28.5338	32.2292	32.5611	27.9757	34.9565	39.4842	34.3685	20.1414	29.0721	33.8624	28.9843	23.5638	30.214	33.2109	30.5121	18.2444	30.5499	33.7194	28.3262	24.2234	31.0558	33.8661	30.9595	19.3415	30.7027	50.1138	57.4385	51.2787	54.7664	48.2263	36.8831	19.7554	31.8639	50.202	57.9456	52.867	55.6757	49.9909	36.7223	19.9671	34.8528	53.0779
S097	36.87	36.3264	31.8746	33.2051	33.136	27.1489	18.3378	27.2512	35.4652	33.9921	29.5567	33.8242	35.835	28.1284	18.8823	34.16	34.4381	33.5485	31.5325	32.2982	34.1347	27.2835	19.4575	30.9846	33.1792	33.269	30.4837	34.0323	35.1049	27.5978	22.8939	29.1825	49.7677	56.1701	46.5006	55.9994	42.0498	31.565	19.1325	29.9061	49.0811	52.1758	45.3801	54.976	45.6625	29.1513	19.3945	34.7087	47.8327
S098	34.4777	29.3317	24.8569	29.9565	32.1027	30.3503	21.7219	30.3144	32.9333	27.9699	25.2512	26.1428	32.4558	30.0788	19.4848	25.2111	31.9745	27.7331	29.2645	30.7699	31.2219	29.0401	21.9215	26.6545	32.3344	27.8457	23.0302	28.0177	31.3462	32.1517	20.6151	27.7144	47.2734	63.7905	50.0071	75.1739	62.8568	42.0635	22.3519	33.716	46.7339	60.9361	53.32	72.5385	63.5592	41.193	21.1442	32.9314	44.2622
S099	33.1745	27.7958	25.0051	27.3708	34.7611	23.5777	16.6593	24.5457	33.4663	30.8342	30.0185	32.6479	31.2978	24.6555	16.1222	26.1076	35.5621	30.0713	29.5935	30.8637	33.4791	26.0767	25.4897	29.2871	33.2331	28.6663	25.9169	29.3173	32.1565	23.8858	22.1064	28.358	60.2372	68.21	50.3099	68.5638	57.5229	33.0151	19.4537	41.8794	50.8064	64.8164	51.2905	65.167	47.1156	29.4892	15.2731	33.3629	51.652
S100	36.0409	30.5996	25.3367	29.9101	34.27	29.7554	22.8068	25.8732	32.7122	32.2106	26.184	30.1341	31.6642	27.8946	18.1013	24.0025	34.652	30.923	27.3945	28.1832	32.6811	26.5307	17.8707	23.0395	32.2531	31.2809	22.9316	27.9679	31.7793	28.9604	18.7609	25.6072	47.7307	59.6118	53.2039	67.9736	54.6352	39.4448	25.9205	33.4234	45.8925	59.6268	49.4378	66.1454	50.8832	34.5537	20.2904	26.1687	40.4173
S101	35.572	32.5866	23.3386	28.2472	31.6662	26.256	16.9292	28.2618	34.7818	33.4138	27.5387	31.6763	31.891	28.7379	23.3609	30.1274	33.9902	29.7087	23.2848	28.8168	31.9606	24.0967	16.714	25.8477	33.7172	34.0065	27.3465	28.8873	30.2595	26.7296	18.774	23.9494	47.9764	56.1018	41.1803	51.8642	50.5171	33.2779	25.0987	32.6468	49.0187	59.1	42.2776	53.8793	50.5648	33.6498	26.6223	37.7103	51.9206
S103	30.6203	30.0989	28.4267	30.5838	30.335	28.111	21.683	26.1503																									43.605	57.0353	52.2849	54.4842	45.4946	30.3545	21.6833	29.7213
S104	32.0917	28.8492	28.4342	30.6106	32.8615	28.5906	19.7775	27.7558	35.6124	31.0501	30.3073	35.2861	35.462	33.0131	23.5704	29.9602	34.668	30.5316	28.5849	32.7435	33.8477	27.0567	18.9451	29.8249									58.4976	66.0468	57.2404	67.5977	51.2838	38.3179	25.0658	36.2719	58.8774	66.6502	57.2255	69.0574	57.7059	41.1217	24.8227	39.9405	56.8685
S105	32.4754	32.8615	27.7392	32.5675	30.0476	29.6737	23.4054	26.2298	34.3454	32.7688	29.3182	32.9034	35.245	30.3801	23.1702	30.0604	33.0719	30.2725	26.1514	30.7548	34.6935	30.1109	23.4294	30.6286	33.7132	31.6202	30	30.161	34.952	33.2906	29.9731	28.4361	40.4458	58.7331	46.4016	61.3111	51.676	34.4091	23.971	29.523	47.5376	58.7563	46.988	61.6179	48.2864	34.9575	25.5556	31.9649	42.115
S106	30.92	32.4884	25.5028	30.8423	31.8906	25.7338	16.4338	25.9309	30.746	33.2359	26.5444	27.8748	32.2559	26.4967	21.994	26.2415	33.6089	31.7889	26.06	31.6477	37.289	27.8981	19.1405	30.107	32.9774	29.1086	25.4069	31.2483	33.8979	27.8604	18.6122	27.855	45.4411	58.5326	52.2819	57.0473	42.9487	29.1747	19.1895	28.8007	43.815	54.3197	47.7035	51.5207	46.7544	29.9051	26.5022	31.1672	46.0499
S107	30.82	29.2247	23.0188	28.497	32.1791	28.7022	24.8715	27.2246	34.5495	31.1737	22.4007	28.7324	34.7717	32.4572	22.8853	30.7037	33.9967	32.6463	25.6996	30.898	33.1254	31.2422	21.3708	29.6258	33.7274	31.7144	24.7613	30.608	34.2253	29.9817	19.5522	28.389	48.3307	60.5746	50.1104	57.0606	49.051	39.0098	25.1021	32.5177	52.114	58.2461	48.7086	56.3511	50.1169	38.5424	23.3993	35.1597	48.4017
S108	30.8708	29.5585	26.0918	27.6362	28.7911	25.2978	17.4978	26.2009	32.5597	29.6676	22.1199	28.0509	33.2088	27.2102	21.3481	30.5566	33.8102	28.1599	22.3987	26.2627	33.0255	27.4902	21.1873	30.2339	30.9653	28.062	22.0616	27.2655	29.6572	24.2843	22.4533	28.4901	46.2955	57.2899	42.4755	56.4453	42.7676	31.9554	18.5583	28.0091	46.4339	56.7834	42.0852	54.7572	44.8145	34.1498	20.4441	32.3362	45.9795
[truncated: 15 more columns]
